# Supplementary material for: A Proteomic View of Cellular Responses to Anticancer Quinoline-Copper Complexes
Source: Proteomes. 2019 Jun 24;7(2):26. doi: 10.3390/proteomes7020026 (PMC6630412; doi:10.3390/proteomes7020026)
Supplement: Supplementary file 1 [file proteomes-07-00026-s001.zip]

Archive with 19 entries (18 files):
- Figure S1.jpg
- __MACOSX/
- __MACOSX/._Figure S1.jpg
- Figure S2.jpg
- __MACOSX/._Figure S2.jpg
- Figure S3.jpg
- __MACOSX/._Figure S3.jpg
- Table S1.xlsx
- __MACOSX/._Table S1.xlsx
- Table S2.xlsx
- __MACOSX/._Table S2.xlsx
- Table S3.xlsx
- __MACOSX/._Table S3.xlsx
- Table S4.xlsx
- __MACOSX/._Table S4.xlsx
- Table S5.xlsx
- __MACOSX/._Table S5.xlsx
- Table S6.xlsx
- __MACOSX/._Table S6.xlsx
