# Supplementary material for: A Proteomic View of Cellular Responses to Anticancer Quinoline-Copper Complexes
Source: Proteomes. 2019 Jun 24;7(2):26. doi: 10.3390/proteomes7020026 (PMC6630412; doi:10.3390/proteomes7020026)
Supplement: Supplementary file 1 [file proteomes-07-00026-s001.zip › Table S1.xlsx]

## Sheet: Feuil1
Supplementary Table 1 : Quantitative data from computerized gel analysis.
spots identified and showing a statistically significant variation (p<0.05) between the control and at least one of the treated group are mentioned in this table
CV: coefficient of variation
OHQ: treatment with 8-hydroxyquinoline alone
QCu: treatment with the 8-hydroxyquinoline-copper 2:1 complex
name	accession N°	ctrl1	ctrl2	ctrl3	average	CV	QCu 1	QCu 2	QCu 3	average	CV	QCu/ctrl	T-test	OHQ 1	OHQ 2	OHQ 3	average	CV	OHQ/ctrl	T-test
					ctrl	ctrl				QCu	QCu		QCu vs Ctrl				OHQ	OHQ		OHQ vs ctrl
14-3-3 alpha/beta	Q9CQV8	0.31901	0.3031	0.26207	0.29473	8.13961	0.24581	0.21453	0.22958	0.22997	5.55263	0.78029	0.0423669444488276	0.24515	0.28265	0.2329	0.25357	8.34695	0.86035	0.144052322906751
14-3-3 gamma ac	P61982	0.05275	0.05754	0.04955	0.05328	6.16817	0.03021	0.04225	0.03089	0.03445	16.02508	0.64654	0.0217127666547792	0.03606	0.04738	0.04476	0.04273	11.32842	0.80199	0.071640740024109
14-3-3 gamma bas	P61982	0.13644	0.12054	0.11313	0.12337	7.88046	0.09467	0.08051	0.08002	0.08507	7.9858	0.68953	0.0133240687049579	0.1	0.11536	0.11979	0.11172	7.59269	0.90554	0.271783457273652
6pgl	Q9CQ60	0.06851	0.06541	0.09264	0.07552	16.11425	0.12302	0.13252	0.11004	0.12186	7.56193	1.61363	0.0148160214605568	0.09867	0.09726	0.10116	0.09903	1.62897	1.31136	0.109508074742394
acadl	P51174	0.06285	0.07268	0.06341	0.06631	6.79674	0.08331	0.08294	0.07726	0.08117	3.41324	1.22399	0.0236039923455573	0.07714	0.07013	0.0787	0.07532	4.95078	1.13586	0.0973087562798857
anxa2	P07356	0.05357	0.04111	0.04225	0.04564	12.32597	0.01895	0.02393	0.02152	0.02147	9.47889	0.47037	0.0168923598945811	0.03754	0.06217	0.05134	0.05035	20.01901	1.1032	0.602968902123031
anxa3 ac	O35639	0.10849	0.1179	0.08964	0.10534	11.15203	0.06758	0.05897	0.05913	0.06189	6.50153	0.58751	0.0248465045149719	0.08419	0.10286	0.10542	0.09749	9.70655	0.92543	0.504193729652545
anxa3 bas	O35639	0.10933	0.14364	0.12576	0.12624	11.1006	0.06768	0.05919	0.05879	0.06188	6.62896	0.49021	0.0166490959554783	0.0986	0.11507	0.11201	0.10856	6.58824	0.85993	0.210842614113442
arp2	P61161	0.07219	0.0592	0.06663	0.06601	8.06338	0.09695	0.10043	0.07869	0.09202	10.35978	1.39414	0.0406336375892535	0.05898	0.07597	0.06405	0.06633	10.73721	1.00494	0.961237631006169
arpc5	Q9CPW4	0.16577	0.20229	0.15343	0.17383	11.93545	0.11753	0.10435	0.11802	0.1133	5.58716	0.6518	0.0441180651004109	0.14556	0.13122	0.10482	0.1272	13.26385	0.73176	0.0718497712399737
bt3l4	Q9CQH7	0.03684	0.03215	0.02608	0.03169	13.90109	0.00738	0.01543	0.00659	0.0098	40.73911	0.30921	0.00665806788631058	0.02079	0.00753	0.01031	0.01288	44.33633	0.40636	0.0234556886278501
btf3	Q64152	0.0421	0.03643	0.03145	0.03666	11.86574	0.00616	0.00878	0.00725	0.0074	14.53832	0.20174	0.00790263300120914	0.02007	0.03554	0.01882	0.02481	30.65463	0.67672	0.146405351227599
C1TM	Q3V3R1	0.02648	0.02385	0.03648	0.02894	18.79731	0.05499	0.05396	0.04267	0.05054	11.0399	1.74662	0.0172715858212498	0.0332	0.03549	0.02712	0.03194	11.06188	1.10378	0.554290895756216
capzb	P47757	0.13841	0.13949	0.12237	0.13342	5.87029	0.08991	0.1025	0.09384	0.09542	5.5128	0.71514	0.00695464158371694	0.1104	0.12199	0.14024	0.12421	9.89114	0.93094	0.429891595833103
catD	P18242	0.05106	0.02718	0.03954	0.03926	24.83217	0.09512	0.08172	0.08503	0.08729	6.5291	2.22348	0.00747749778440572	0.05313	0.07027	0.08263	0.06868	17.61263	1.74941	0.0579991319812041
CatS	O70370	0.03585	0.04177	0.02779	0.03514	16.30492	0.0597	0.05319	0.06461	0.05917	7.90323	1.67581	0.0110455462803555	0.04231	0.03377	0.04304	0.03971	10.59224	1.12463	0.418975770318677
caza1	P47753	0.09088	0.094	0.07541	0.08676	9.36929	0.05851	0.06508	0.04983	0.05781	10.80532	0.66625	0.0183672345081495	0.07205	0.07871	0.08535	0.0787	6.90096	0.90708	0.317069231939254
cbx3	P23198	0.04948	0.04543	0.05655	0.05049	9.09672	0.04209	0.03277	0.02677	0.03388	18.60326	0.67097	0.0443096794796818	0.03203	0.03291	0.03496	0.0333	3.68535	0.6596	0.0272848165246462
chm2a	Q9DB34	0.04492	0.02583	0.04169	0.03748	22.25243	0.02311	0.00672	0.00435	0.01139	73.22436	0.30396	0.0352816274891662	0.03285	0.02511	0.02576	0.02791	12.56436	0.74457	0.241717790871946
clic1	Q9Z1Q5	0.17893	0.17323	0.18587	0.17934	2.88084	0.17474	0.1622	0.16404	0.16699	3.30954	0.93113	0.0825443993204092	0.14504	0.16362	0.16113	0.1566	5.25969	0.87317	0.0384030968145913
coq9	Q8K1Z0	0.03671	0.0248	0.03217	0.03123	15.71665	0.0678	0.06157	0.0533	0.06089	9.7488	1.94987	0.00610646373081657	0.03136	0.03704	0.02813	0.03218	11.44215	1.03038	0.83819777356857
cpped	Q8BFS6	0.01182	0.01371	0.01371	0.01308	6.81755	0.00509	0.00585	0.00696	0.00596	12.85587	0.45616	0.0011283500974799	0.01369	0.01359	0.01197	0.01308	6.0139	1.00058	0.997030727688436
CSK2B	P67871	0.01172	0.0125	0.02628	0.01683	39.71601	0.04715	0.05146	0.03047	0.04303	21.03236	2.556	0.0341007929692705	0.02306	0.02214	0.02284	0.02268	1.72667	1.3473	0.341714011491624
csn4	O88544	0.07149	0.09348	0.07346	0.07948	12.49691	0.12893	0.11195	0.10774	0.11621	7.88048	1.46215	0.0186202114487929	0.08164	0.08432	0.08171	0.08255	1.50992	1.03871	0.704831145105213
ddost	O54734	0.01041	0.00286	0.01589	0.00972	54.95902	0.02861	0.02208	0.02145	0.02404	13.46281	2.47278	0.0417506648832647	0.01578	0.02287	0.01602	0.01822	18.03732	1.87409	0.14200042958802
dhso	P50171	0.0292	0.02756	0.02138	0.02605	12.93329	0.01174	0.01346	0.01114	0.01212	8.11991	0.46513	0.0210251153563321	0.02721	0.0314	0.02829	0.02897	6.12176	1.11204	0.356635755319898
DJ-1	Q99LX0	0.11735	0.0811	0.07882	0.09243	19.09694	0.03201	0.05586	0.0375	0.04179	24.39816	0.45213	0.0352840664900344	0.06495	0.06689	0.0841	0.07198	11.95854	0.77881	0.240338875376928
eea1	Q8BL66	0.0058	0.00705	0.00516	0.006	13.08298	0.01052	0.0045	0.00383	0.00628	47.87023	0.80175	0.909049108219075	0.00965	0.01235	0.00992	0.01064	11.41953	1.35781	0.0150234947894178
ef1d ac	P57776	0.05704	0.06516	0.05036	0.05752	10.52052	0.03124	0.0345	0.04247	0.03607	13.08092	0.62708	0.0187496462453734	0.07045	0.08491	0.0727	0.07602	8.36015	1.32161	0.040783584332515
ef1d bas	P57776	0.07668	0.06268	0.0643	0.06789	9.2085	0.04978	0.04695	0.03984	0.04552	9.18674	0.67058	0.0181119517209817	0.0609	0.07324	0.05811	0.06409	10.25732	0.94401	0.585261860782867
eftu	Q8BFR5	0.04466	0.04925	0.05273	0.04888	6.75884	0.06657	0.07459	0.06127	0.06747	8.11381	1.3804	0.021814323870775	0.05929	0.05155	0.06014	0.05699	6.78454	1.16597	0.0886368153192353
eIF3K	Q9DBZ5	0.04837	0.05786	0.04723	0.05115	9.31319	0.03944	0.03512	0.03721	0.03725	4.7334	0.7283	0.0409719938514204	0.04297	0.04124	0.02882	0.03768	16.72347	0.73655	0.0781376383445264
eif5a	P63242	0.26156	0.2389	0.2425	0.24765	4.01566	0.23217	0.21672	0.20716	0.21868	4.71262	0.88302	0.0459424848996663	0.21055	0.2017	0.21664	0.20963	2.92654	0.84646	0.01529488860487
eno1a	P17182	0.22247	0.23596	0.25187	0.23677	5.07632	0.19747	0.22653	0.21523	0.21308	5.61226	0.89995	0.119341259723777	0.19525	0.14725	0.18893	0.17714	12.02113	0.74817	0.0378803215799422
erf1	Q8BWY3	0.05308	0.05043	0.04792	0.05048	4.1775	0.0396	0.02934	0.03989	0.03628	13.51945	0.71868	0.0390140203646789	0.04801	0.04555	0.0472	0.04692	2.17629	0.92955	0.124288958050985
etfa	Q99LC5	0.0494	0.04418	0.07405	0.05588	23.31189	0.112	0.07841	0.09952	0.09665	14.34351	1.72962	0.0389471683570494	0.06047	0.06025	0.05234	0.05768	6.55273	1.03234	0.865476021318702
FeLC	P29391	0.08829	0.07055	0.07044	0.07642	10.9778	0.03056	0.03478	0.03939	0.03491	10.33755	0.45678	0.0102544208742565	0.04547	0.05416	0.04184	0.04716	10.95845	0.61704	0.0200158798638172
gapdh	P16858	0.24032	0.22938	0.28911	0.25294	10.26572	0.34198	0.3406	0.34522	0.3426	0.56458	1.35447	0.0388063422865261	0.26561	0.27469	0.21202	0.25077	11.02542	0.99143	0.9396053177807
gatm	Q9D964	0.05151	0.06026	0.06842	0.06006	11.49307	0.08649	0.08942	0.08188	0.08593	3.61254	1.43061	0.0201503833067376	0.0613	0.05614	0.06273	0.06006	4.71787	0.99987	0.999080793384871
gblp	P68040	0.10763	0.10752	0.12549	0.11355	7.43742	0.12071	0.15258	0.10585	0.12638	15.42416	1.11302	0.461449950006605	0.20172	0.16474	0.16161	0.17603	10.34745	1.55025	0.0246785760418755
gclm	O09172	0.06167	0.04453	0.05045	0.05222	13.6155	0.03697	0.03971	0.03291	0.03653	7.6435	0.69957	0.0738838132262308	0.02595	0.02416	0.0313	0.02714	11.18179	0.51973	0.0242569843409757
gdib	Q61598	0.06078	0.06331	0.04776	0.05728	11.89514	0.03625	0.02024	0.03824	0.03158	25.52326	0.55128	0.0273193961300156	0.04038	0.05184	0.04089	0.04437	11.90892	0.77464	0.105847690848341
gipc1	Q9Z0G0	0.00762	0.00794	0.0031	0.00622	35.51467	0.05312	0.03218	0.04539	0.04356	19.83779	7.00579	0.0203944953872752	0.00492	0.00709	0.00659	0.0062	14.99346	0.99706	0.991406188283331
glo2	Q99KB8	0.03021	0.02479	0.02568	0.02689	8.82323	0.01594	0.01493	0.01297	0.01461	8.42879	0.54331	0.00736704758787367	0.01537	0.02414	0.0228	0.02077	18.5774	0.77241	0.142783438820578
glod4 ac	Q9CPV4	0.03443	0.03365	0.02586	0.03131	12.3468	0.02157	0.019	0.01725	0.01928	9.19606	0.61556	0.0316934852322197	0.02395	0.02758	0.0306	0.02738	9.92477	0.87425	0.311225980854968
glud1	P26443	0.05445	0.04998	0.04886	0.0511	4.73036	0.06194	0.06822	0.06248	0.06421	4.42961	1.25669	0.00815375994709479	0.05445	0.0571	0.04972	0.05376	5.67643	1.0521	0.391213469820176
gnpi1	O88958	0.00778	0.01086	0.00972	0.00945	13.44544	0.0043	0.00398	0.00239	0.00356	23.47045	0.37658	0.0081656407743956	0.00523	0.00203	0.0081	0.00512	48.45648	0.54152	0.115715634110134
grb2	Q60631	0.02345	0.02605	0.02124	0.02358	8.34011	0.02857	0.03336	0.03766	0.0332	11.19194	1.40787	0.0470665857281234	0.01943	0.01852	0.02308	0.02034	9.70014	0.86276	0.175412322425392
hnrnpL	Q8R081	0.0314	0.03347	0.02557	0.03015	11.10463	0.04503	0.04367	0.04242	0.0437	2.43961	1.44969	0.0209920305349994	0.03445	0.0266	0.04013	0.03373	16.45168	1.11867	0.48691032835734
htra2	Q9JIY5	0.02766	0.03077	0.03089	0.02977	5.02119	0.01434	0.0126	0.01234	0.0131	6.78338	0.43987	0.000563838224852771	0.02503	0.0508	0.03753	0.03779	27.8539	1.26917	0.394244349651351
idi1	P58044	0.05019	0.05282	0.04552	0.04951	6.10418	0.02988	0.05948	0.05459	0.04798	26.99858	0.96915	0.884678093545132	0.02994	0.02651	0.04093	0.03246	18.94325	0.65563	0.0408428617963751
if2a	Q6ZWX6	0.04478	0.0568	0.04708	0.04955	10.51181	0.0354	0.03476	0.02676	0.0323	12.16294	0.65188	0.0229540804527587	0.04653	0.05486	0.04002	0.04713	12.88247	0.95117	0.691761925002847
ilkap	Q8R0F6	0.00348	0.00208	0.00545	0.00367	37.6065	0.01186	0.01655	0.01456	0.01432	13.41981	3.90166	0.00431010719738962	0.00663	0.00651	0.00206	0.00507	41.92839	1.3813	0.486276115315985
ipyr	Q9D819	0.04578	0.04273	0.04038	0.04297	5.14324	0.0668	0.07005	0.05376	0.06354	11.07379	1.47877	0.0435211930461034	0.04632	0.04401	0.0455	0.04528	2.10681	1.05375	0.27595075778739
lasp1	Q61792	0.03036	0.02639	0.02537	0.02737	7.87548	0.02021	0.01595	0.00993	0.01536	27.44954	0.56119	0.0375864577127858	0.02598	0.02507	0.02956	0.02687	7.22088	0.98159	0.818092875773971
lgul	Q9CPU0	0.18766	0.1766	0.15177	0.17201	8.7256	0.10408	0.10374	0.07536	0.09439	14.25733	0.54877	0.00571319677100415	0.12778	0.17319	0.12298	0.14132	16.00793	0.82157	0.19567993485426
lon	Q8CGK3	0.02317	0.01996	0.02538	0.02284	9.74588	0.01113	0.02068	0.01619	0.016	24.37054	0.69064	0.115361551487883	0.01649	0.01146	0.01464	0.0142	14.63449	0.61263	0.0160941546185166
lrrc40	Q9CRC8	0.0271	0.02767	0.02589	0.02689	2.76222	0.0222	0.01724	0.01973	0.01972	10.27835	0.73354	0.0264691197762312	0.03107	0.02977	0.02628	0.02904	6.9664	1.07991	0.268052882245295
LZIC	Q8K3C3	0.039	0.04785	0.04622	0.04435	8.67424	0.07708	0.07025	0.07146	0.07293	4.07924	1.64424	0.00148651460513822	0.06214	0.05902	0.04688	0.05601	11.74935	1.26284	0.113076605474797
mapre1	Q61166	0.07333	0.07565	0.06564	0.07154	5.9834	0.0552	0.05585	0.05686	0.05597	1.22189	0.7824	0.0329934702540049	0.07243	0.06676	0.06804	0.06908	3.51575	0.96559	0.527403985260017
mlec	Q6ZQI3	0.03304	0.0339	0.03765	0.03487	5.73388	0.03962	0.03761	0.03328	0.03684	7.18299	1.0566	0.450808419373871	0.04435	0.03861	0.04396	0.0423	6.19502	1.21338	0.0363659002723411
mob1a	Q8BPB0	0.027683294	0.033602969	0.027059638	0.029448634	10.01259244	0.013912431	0.015860101	0.015004881	0.014925804	5.340393643	0.506841988	0.0149046654115292	0.02053384	0.024084303	0.028636536	0.024418226	13.58136352	0.829180267	0.185135012521177
moesin	P26041	0.07025	0.0606	0.05823	0.06303	8.24915	0.04096	0.03686	0.04216	0.03999	5.67324	0.63452	0.0134365554890734	0.06269	0.06113	0.063	0.06227	1.31305	0.98805	0.8575063373544
mtna	Q9CQT1	0.02168	0.02276	0.02439	0.02294	4.84381	0.0543	0.04735	0.04145	0.0477	11.00754	2.07899	0.0182050877437726	0.03591	0.02765	0.05032	0.03796	24.68515	1.65441	0.149739523185569
mtx2	O88441	0.01924	0.02589	0.02022	0.02179	13.4585	0.03348	0.03551	0.0285	0.0325	9.05446	1.49161	0.0218447624744155	0.02177	0.02027	0.02211	0.02139	3.73219	0.98162	0.867481566045883
ndusf3	Q9DCT2	0.03965	0.05697	0.05008	0.0489	14.56633	0.07505	0.08262	0.06448	0.07405	10.04435	1.51426	0.0260385749946972	0.04448	0.04642	0.06758	0.05283	19.8052	1.08031	0.686331539869468
NPC2	Q9Z0J0	0.03145	0.04189	0.03096	0.03477	14.49326	0.12241	0.09839	0.09565	0.10548	11.3984	3.03412	0.00674027757555498	0.04207	0.02922	0.02329	0.03152	24.86524	0.90676	0.65287046236155
nud16	Q6P3D0	0.01235	0.01178	0.01446	0.01286	8.94613	0.00605	0.00553	0.0046	0.00539	11.13391	0.41913	0.0038486846619604	0.00717	0.01212	0.01263	0.01064	23.15179	0.82745	0.335554804183613
odpb	Q9D051	0.04766	0.03665	0.0431	0.04247	10.63058	0.09732	0.10268	0.0748	0.0916	13.18484	2.15699	0.0188106097240139	0.05602	0.05861	0.06022	0.05829	2.96966	1.37249	0.0264337834543915
ostf1	Q62422	0.00668	0.01027	0.00916	0.0087	17.26876	0.0191	0.02181	0.01304	0.01798	20.38107	2.06603	0.0541581913734365	0.01368	0.01617	0.01647	0.01544	8.11086	1.7739	0.00886842718568585
otub1	Q7TQI3	0.10938	0.07908	0.09189	0.09345	13.29101	0.05416	0.06064	0.05082	0.05521	7.38192	0.59076	0.0382047068026072	0.07965	0.07156	0.08086	0.07736	5.33749	0.82779	0.20114675045174
p5cr1	Q922W5	0.02458	0.01601	0.0239	0.0215	18.09139	0.04217	0.02934	0.02516	0.03222	22.46456	1.49876	0.160027389290525	0.033	0.02761	0.03799	0.03287	12.89773	1.52871	0.0494663115632787
pa2g4	P50580	0.066129269	0.080008699	0.072001277	0.072713081	7.823302231	0.051348525	0.040292964	0.047334495	0.046325328	9.863883034	0.637097575	0.00780374397936707	0.04871582	0.0604969	0.051095702	0.053436141	9.518589912	0.734890336	0.0238102181498898
pckgm	Q8BH04	0.05287	0.06185	0.0553	0.05667	6.69341	0.04955	0.03567	0.03946	0.04156	14.09769	0.73332	0.0460786906760495	0.06359	0.04634	0.05758	0.05583	12.8071	0.98523	0.892910133621129
pcna	P17918	0.21091	0.20122	0.22771	0.21328	5.13101	0.14594	0.15695	0.1395	0.14746	4.88565	0.69139	0.00352580003051992	0.16445	0.17043	0.20474	0.17987	9.87035	0.84337	0.0996282182086563
pcna	P17918	0.17891	0.1865	0.14252	0.16931	11.3392	0.11873	0.11374	0.10761	0.11336	4.0103	0.66954	0.0475754941731283	0.14583	0.15398	0.16927	0.15636	6.21343	0.92352	0.457915122719191
pdxk	Q8K183	0.08106	0.09641	0.06339	0.08029	16.80615	0.03651	0.02662	0.03179	0.03164	12.77078	0.39409	0.0281378609637614	0.06846	0.05449	0.05979	0.06091	9.4481	0.7587	0.168543579923258
Pfd4	Q3UWL8	0.04299	0.04477	0.03381	0.04052	11.84576	0.02183	0.03161	0.02363	0.02569	16.54282	0.63398	0.0314253149454693	0.03935	0.03782	0.03863	0.0386	1.6163	0.95248	0.629261311926023
PFD5	Q9WU28	0.08746	0.06836	0.08579	0.08054	10.72531	0.03327	0.04685	0.04575	0.04196	14.68561	0.52097	0.00886414668732922	0.0703	0.03714	0.04177	0.04974	29.48419	0.61756	0.0771299379526139
pgp	Q8CHP8	0.06011	0.03687	0.05241	0.0498	19.40929	0.0104	0.01382	0.01743	0.01389	20.66304	0.27885	0.0264459311537105	0.04818	0.0622	0.03745	0.04928	20.56276	0.98963	0.960644670577342
phb	P67778	0.09497	0.11743	0.10481	0.10574	8.69479	0.14771	0.13791	0.13476	0.14013	3.93484	1.32524	0.016564548414149	0.12076	0.11049	0.13791	0.12305	9.19325	1.16377	0.171195914844516
pihd1	Q9CQJ2	0.00851	0.00737	0.00711	0.00766	7.95118	0.00398	0.00529	0.00557	0.00495	14.0336	0.6459	0.0145621122518518	0.00601	0.01034	0.00804	0.00813	21.73821	1.0612	0.752148992791061
plst	Q99K51	0.14947	0.1923	0.17253	0.17143	10.20962	0.15384	0.12681	0.16017	0.14694	9.8461	0.85712	0.204309681992003	0.09326	0.11028	0.12612	0.10989	12.21187	0.64099	0.0191205301785861
pmm2	Q9Z2M7	0.0285	0.01747	0.03018	0.02538	22.20556	0.01612	0.00824	0.0078	0.01072	35.64218	0.42247	0.0452237378922413	0.01803	0.01039	0.01535	0.01459	21.67794	0.57484	0.0952527864805902
pnph	P23492	0.06596	0.079	0.07775	0.07424	7.91314	0.04501	0.03483	0.05492	0.04492	18.25463	0.6051	0.0179940380568268	0.06737	0.04821	0.06239	0.05933	13.68024	0.79918	0.10983476710632
pp2aa	P63330	0.04547	0.05624	0.04475	0.04882	10.76306	0.03474	0.02853	0.02664	0.02997	11.54604	0.61383	0.0180235694362515	0.03776	0.05771	0.05821	0.05123	18.58729	1.04927	0.774159109998454
prelamin A/C	P48678	0.00765	0.00707	0.0093	0.00801	11.7632	0.0212	0.02055	0.01487	0.01887	15.07873	2.35694	0.0234344285923259	0.01713	0.01258	0.00919	0.01297	25.06258	1.61958	0.155617013980059
prps1	Q9D7G0	0.03981	0.03504	0.03552	0.03679	5.8274	0.06154	0.05296	0.05011	0.05487	8.85032	1.49133	0.0207534057877769	0.05095	0.06036	0.04819	0.05317	9.79927	1.44498	0.032755277519914
prs7	P46471	0.05257	0.05623	0.04936	0.05272	5.32591	0.04858	0.02534	0.05576	0.04323	30.03241	0.81996	0.41067767783466	0.03778	0.04204	0.03801	0.03928	4.98111	0.74502	0.00711951406257332
prx2	Q61171	0.12226	0.10797	0.11391	0.11471	5.10682	0.10034	0.09165	0.09268	0.09489	4.08555	0.82716	0.0214550019028732	0.09105	0.10637	0.11538	0.10427	9.63098	0.90892	0.287929429694618
prx6	O08709	0.12912	0.09765	0.1043	0.11036	12.2693	0.0579	0.04441	0.03427	0.04552	21.26068	0.41252	0.00705765063607579	0.08081	0.05293	0.05893	0.06422	18.65511	0.58195	0.023167625394166
psb10	O35955	0.05632	0.05014	0.04819	0.05155	6.7212	0.02968	0.02842	0.02266	0.02692	11.35283	0.52222	0.00176388939829136	0.04561	0.02719	0.0369	0.03656	20.5768	0.7093	0.0889131974495486
psb3	Q9R1P1	0.11658	0.11743	0.08459	0.1062	14.3945	0.0629	0.07883	0.05933	0.06702	12.6502	0.63107	0.0477319774219584	0.09454	0.08279	0.09905	0.09212	7.43849	0.86746	0.326505988807709
psb4	P99026	0.1166	0.11823	0.11213	0.11565	2.23142	0.08006	0.09105	0.09085	0.08732	5.88083	0.755	0.00639773873642934	0.09303	0.09055	0.1041	0.09589	6.14432	0.82914	0.0270364370627363
psb6	Q60692	0.07604	0.06453	0.05882	0.06646	10.77619	0.0373	0.0375	0.02686	0.03389	14.66137	0.50988	0.00843693303589008	0.04776	0.05981	0.05158	0.05305	9.4752	0.7982	0.103921566739339
psb8	P28063	0.06085	0.04866	0.05656	0.05536	9.12127	0.06475	0.06921	0.05582	0.06326	8.80387	1.14269	0.211826087999339	0.07566	0.08681	0.07943	0.08064	5.74414	1.45663	0.00656923202414607
psb9	P28076	0.12616	0.10359	0.09548	0.10841	11.97116	0.06394	0.06081	0.05729	0.06068	4.48271	0.55974	0.0305966631691435	0.10669	0.10401	0.10675	0.10582	1.20502	0.97608	0.804545612627959
psme3 ac	P61290	0.0581	0.06541	0.04351	0.05567	16.35433	0.02003	0.02917	0.02924	0.02615	16.54868	0.46964	0.0280197174180526	0.04935	0.04534	0.05153	0.04874	5.26014	0.87555	0.395841855446609
psme3 bas	P61290	0.08037	0.07461	0.0593	0.07143	12.44637	0.03331	0.02734	0.0279	0.02952	9.12443	0.41325	0.0153895880231636	0.05616	0.06436	0.0588	0.05977	5.71628	0.83681	0.196799113892426
ptpa	P58389	0.02605	0.02957	0.02546	0.02703	6.71658	0.05676	0.05497	0.04682	0.05285	8.18556	3.73948	0.00648808190894816	0.02286	0.03649	0.02383	0.02773	22.40085	1.96181	0.890580448766454
qcr1	Q9CZ13	0.06124	0.05596	0.05066	0.05595	7.72439	0.04703	0.04094	0.04147	0.04315	6.38705	0.77115	0.0315309411407714	0.04841	0.04404	0.06093	0.05113	13.99696	0.91373	0.469237333883592
rbm8a	Q9CWZ3	0.03059	0.03854	0.03445	0.03453	9.40351	0.02346	0.02268	0.01768	0.02127	12.02525	0.61611	0.0119168590811618	0.03492	0.03962	0.03353	0.03602	7.2393	1.04338	0.639053126548967
rdx	P26043	0.0144	0.02051	0.01732	0.01741	14.34701	0.01338	0.00837	0.00803	0.00993	24.64769	0.57018	0.0388422016991625	0.0148	0.01579	0.01568	0.01542	2.86395	0.88594	0.377168419415302
RhoGDI1	Q99PT1	0.23594	0.2311	0.22415	0.2304	2.09984	0.15637	0.15345	0.17037	0.16006	4.61368	0.69471	0.000766689941519487	0.17741	0.20494	0.19667	0.19301	5.97445	0.8377	0.0301179061062944
rm39	Q9JKF7	0.0431	0.04235	0.05324	0.04623	10.74356	0.02211	0.02772	0.02403	0.02462	9.46465	0.53255	0.0131971691212639	0.02774	0.03668	0.03108	0.03183	11.58531	0.68851	0.0339807853716182
rmd5A	Q80YQ8	0.0087	0.00503	0.00761	0.00711	21.64427	0.00602	0.00836	0.01442	0.0096	36.87164	0.85004	0.435375360630445	0.01544	0.01531	0.01247	0.0144	9.52161	1.27515	0.00772468309594884
RNF114	Q9ET26	0.02768	0.02379	0.02172	0.0244	10.13432	0.01391	0.01586	0.015	0.01493	5.34039	0.50684	0.0236338714055415	0.02053	0.02408	0.02864	0.02442	13.58136	0.82918	0.994899132841079
RnH2c	Q9CQ18	0.01922	0.01413	0.01493	0.01609	13.89322	0.00318	0.00922	0.01	0.00747	40.80936	0.46393	0.0362710311843814	0.00916	0.00823	0.01467	0.01069	26.60943	0.66415	0.105778536572039
sae1	Q9R1T2	0.05318	0.04369	0.0418	0.04622	10.76605	0.03006	0.01104	0.00755	0.01622	60.97834	0.35086	0.0322161411502021	0.04542	0.04816	0.04864	0.04741	2.98979	1.0256	0.773349642207313
sars	P26638	0.0342	0.05175	0.03052	0.03883	23.8591	0.01449	0.00738	0.01543	0.01243	28.90851	0.32018	0.0423356365626964	0.01634	0.02523	0.02255	0.02138	17.41302	0.55055	0.10185717313647
set	Q9EQU5	0.01786	0.01983	0.01225	0.01664	19.2961	0.03939	0.04846	0.05506	0.04764	13.4792	2.86227	0.00936245583031052	0.01657	0.01406	0.01066	0.01376	17.60769	0.82676	0.372019052095935
sgta	Q8BJU0	0.01807	0.01592	0.01879	0.01759	6.92266	0.03198	0.0404	0.03384	0.0354	10.20274	2.0126	0.0128513983180814	0.03008	0.03146	0.03161	0.03105	2.22145	1.76496	0.000658561624546592
snaa	Q9DB05	0.02487	0.02445	0.0204	0.02324	8.66673	0.05784	0.04646	0.05056	0.05162	9.1133	2.22127	0.00615667877844713	0.03569	0.02678	0.03097	0.03115	11.68101	1.34019	0.0714492593355776
sorcin	Q6P069	0.04178	0.03589	0.02867	0.03544	15.11979	0.02103	0.01904	0.0146	0.01823	14.75278	0.51422	0.0278588524428883	0.02654	0.03117	0.02498	0.02757	9.54142	0.77771	0.161574000875241
srsf1	Q6PDM2	0.04742	0.03517	0.03202	0.03821	17.38875	0.02461	0.01279	0.01799	0.01846	26.1927	0.48325	0.0314445315038979	0.03877	0.04325	0.02997	0.03733	14.77576	0.9771	0.893398163011201
stmn1	P54227	0.18176	0.16947	0.16935	0.17353	3.35484	0.07108	0.08462	0.09576	0.08382	12.03969	0.48303	0.00123514852982431	0.11904	0.10701	0.10519	0.11041	5.5624	0.63629	0.000464629034956266
stmn1 1PO4	P54227	0.07857	0.07473	0.05122	0.06817	17.73203	0.02201	0.03369	0.04588	0.03386	28.77385	0.49668	0.0375487919051739	0.04623	0.04145	0.03937	0.04235	6.78002	0.62123	0.0871513632891297
Stmn1 2 PO4	P54227	0.05484	0.04179	0.04647	0.0477	11.32215	0.03067	0.03427	0.03034	0.03176	5.59873	0.66581	0.041796154194958	0.04028	0.04434	0.02839	0.03767	17.96849	0.78965	0.180172161819878
strap	Q9Z1Z2	0.06025	0.06249	0.05719	0.05997	3.62343	0.04887	0.0326	0.03431	0.03859	18.92107	0.71542	0.0441356383002635	0.0395	0.04093	0.03278	0.03774	9.4193	0.6996	0.00338633556811767
taldo	Q93092	0.07334	0.06189	0.04434	0.05986	19.92016	0.01125	0.03358	0.00957	0.01813	60.35607	0.3029	0.0221391562146234	0.04586	0.04586	0.06379	0.05184	16.30871	0.86604	0.485547753728544
tbca	P48428	0.05393	0.04427	0.05045	0.04955	8.05986	0.02744	0.03856	0.03521	0.03374	13.81224	0.68082	0.0227597751056235	0.04315	0.04071	0.03356	0.03914	10.3893	0.78985	0.061239154690647
tcpa	P11983	0.07129	0.08498	0.0578	0.07136	15.54805	0.04743	0.02698	0.03574	0.03672	22.82125	0.51456	0.027439977607135	0.05243	0.0551	0.05023	0.05258	3.78548	0.73691	0.135105240247357
tiprl	Q8BH58	0.0291304419142236	0.0346643691673536	0.0372110189892724	0.0336686100236165	10.0187883808717	0.0176725299388432	0.0139460562964343	0.0192288110670666	0.0169491324341147	13.0774046254724	0.503410518647069	0.00660806820829299	0.0310573099282025	0.0339276268849578	0.026186996102262	0.0303906443051408	10.513322201433	0.90264030156943	0.375019124068263
Tmod 3	Q9JHJ0	0.03112	0.03007	0.02525	0.02881	8.86435	0.0165	0.0191	0.02111	0.0189	9.98781	0.65604	0.013939396412369	0.02015	0.03033	0.02222	0.02423	18.11869	0.84098	0.286837803090963
tolip	Q9QZ06	0.04449	0.02972	0.03586	0.03669	16.51058	0.0563	0.04847	0.05169	0.05215	6.16057	1.42149	0.0487868994036833	0.04566	0.03707	0.04008	0.04094	8.69684	1.11575	0.451358376170224
tppc3	O55013	0.05023	0.03719	0.05001	0.04581	13.30255	0.05745	0.06412	0.06724	0.06294	6.48764	1.37386	0.0365433786327111	0.05305	0.01323	0.03569	0.03399	47.94907	0.74197	0.418822931181919
txnl1	Q8CDN6	0.05122	0.05932	0.06682	0.05912	10.77686	0.01623	0.02312	0.03818	0.02584	35.45143	0.43713	0.0171813254507872	0.05695	0.03912	0.04511	0.04706	15.74379	0.79599	0.157427114086361
ubc12	P61082	0.02309	0.02341	0.01614	0.02088	16.05828	0.04722	0.04835	0.03564	0.04374	13.13321	2.4119	0.0140736852739537	0.02042	0.02943	0.0229	0.02425	15.67858	1.33714	0.401087743523166
UBE2H	P62257	0.01035	0.00971	0.01743	0.01249	27.98685	0.00348	0.0001	0.00024	0.00127	122.61555	0.1436	0.029829389430203	0.00898	0.00202	0.00713	0.00604	48.70174	0.68151	0.118675038083088
UBQL1	Q8R317	0.02984	0.03225	0.02721	0.02976	6.9157	0.01106	0.00977	0.00006	0.00697	70.4602	0.23402	0.0123635962006765	0.03211	0.02472	0.0343	0.03038	13.49511	1.02058	0.863000837066219
vat1	Q62465	0.01764	0.01514	0.017	0.0166	6.37975	0.01105	0.01298	0.00895	0.01099	14.96278	0.66231	0.0212040160745269	0.0166	0.01342	0.02151	0.01718	19.3608	1.03501	0.831934605931805
wdr61	Q9ERF3	0.03669	0.02584	0.04692	0.03649	23.5926	0.02016	0.00999	0.01156	0.0139	32.17018	0.4891	0.045863678497895	0.01887	0.02114	0.01634	0.01878	10.43385	0.66081	0.0940195221710819
