# Supplementary material for: A Proteomic View of Cellular Responses to Anticancer Quinoline-Copper Complexes
Source: Proteomes. 2019 Jun 24;7(2):26. doi: 10.3390/proteomes7020026 (PMC6630412; doi:10.3390/proteomes7020026)
Supplement: Supplementary file 1 [file proteomes-07-00026-s001.zip › Table S2.xlsx]

## Sheet: Feuil1
Supplementary Table 2: Protein identification data by mass spectrometry
bas: basic form ; ac: acidic form (when known)
Protein name	Accession number	Protein molecular weight (Da)	Exclusive unique peptide count	Total spectrum count	Percentage sequence coverage
14-3-3 alpha/beta	Q9CQV8	28087.2	10	16	0.51
14-3-3 gamma ac	P61982	28253	4	5	0.166
14-3-3 gamma bas	P61982	28253.1	9	13	0.551
6pgl	Q9CQ60	27255	7	9	0.45
acadl	P51174	47908.7	18	24	0.384
anxa2	P07356	38678.1	21	28	0.622
anxa3 ac	O35639	36386.1	14	23	0.461
anxa3 bas	O35639	36386.1	21	41	0.588
arp2	P61161	44662.4	16	38	0.454
arpc5	Q9CPW4	16288.5	12	145	0.795
bt3l4	Q9CQH7	17271	7	15	0.418
btf3	Q64152	22168.3	6	9	0.412
C1TM	Q3V3R1	105731	21	23	0.251
capzb	P47757	33742.2	13	28	0.471
catD	P18242	44955	9	10	0.276
CatS	O70370	38475	6	15	0.215
caza1	P47753	32939.9	13	29	0.622
cbx3	P23198	20812	5	7	0.284
chm2a	Q9DB34	25135.1	6	13	0.257
clic1	Q9Z1Q5	27013.6	17	98	0.78
coq9	Q8K1Z0	35082.7	2	2	0.0607
cpped	Q8BFS6	35247.6	3	3	0.0929
Csk2B	P67871	24942.9	6	8	0.312
csn4	O88544	46286.2	3	4	0.0936
ddost	O54734	49029.3	9	10	0.313
dhso	P50171	38248.8	10	12	0.353
DJ-1	Q99LX0	20021.3	11	18	0.825
eea1	Q8BL66	160915	23	23	0.179
ef1d ac	P57776	31293.4	3	4	0.121
ef1d bas	P57776	31293.4	5	11	0.214
eftu	Q8BFR5	49508.9	12	18	0.381
eIF3K	Q9DBZ5	25074.5	3	4	0.179
eif5a	P63242	16832.7	6	8	0.38
eno1a	P17182	47141.7	29	145	0.627
erf1	Q8BWY3	49033	2	3	0.05
etfa	Q99LC5	35009.8	16	21	0.652
FeLC	P29391	20802.9	14	33	0.76
gapdh	P16858	35810	17	98	0.571
gatm	Q9D964	48297	10	14	0.329
gblp	P68040	35077	4	4	0.126
gclm	O09172	30535.2	6	6	0.296
gdib	Q61598	50539.1	24	33	0.667
gipc1	Q9Z0G0	36130.6	3	3	0.108
glo2	Q99KB8	34084	4	11	0.15
glod4 ac	Q9CPV4	33317	16	23	0.55
glud1	P26443	61338.4	26	35	0.548
gnpi1	O88958	32550.2	6	6	0.228
grb2	Q60631	25238.9	17	27	0.724
hnrnpL	Q8R081	63964	5	5	0.09
htra2	Q9JIY5	49348.9	10	11	0.293
idi1	P58044	26290.3	8	10	0.339
if2a	Q6ZWX6	36108.7	16	21	0.584
ilkap	Q8R0F6	42774.8	13	21	0.367
ipyr	Q9D819	32667	5	6	0.138
lasp1	Q61792	29993.9	15	25	0.498
lgul	Q9CPU0	20811	9	13	0.473
lon	Q8CGK3	105844	2	2	0.0221
lrrc40	Q9CRC8	68080	2	2	0.04
LZIC	Q8K3C3	21537.5	4	4	0.221
mapre1	Q61166	30016.7	14	21	0.623
mlec	Q6ZQI3	32342	4	5	0.148
mob1a	Q8BPB0	25080.6	4	7	0.227
moesin	P26041	67769	29	70	0.449
mtna	Q9CQT1	39410.6	5	7	0.144
mtx2	O88441	29758	7	8	0.384
ndusf3	Q9DCT2	30149.4	5	7	0.232
NPC2	Q9Z0J0	16442	2	2	0.107
nud16	Q6P3D0	21826.1	15	21	0.8
odpb	Q9D051	38937	9	11	0.373
ostf1	Q62422	23783.4	6	8	0.37
otub1	Q7TQI3	31270	9	13	0.373
p5cr1	Q922W5	32373.5	11	13	0.375
pa2g4	P50580	43698.7	16	26	0.467
pckgm	Q8BH04	70528.7	18	22	0.381
pcna	P17918	28785	14	25	0.625
pcna	P17918	28785	17	31	0.728
pdxk	Q8K183	35014.2	7	9	0.24
Pfd4	Q3UWL8	15328.6	3	3	0.284
PFD5	Q9WU28	17356	3	4	0.201
pgp	Q8CHP8	34541.1	6	6	0.212
phb	P67778	29820.6	12	24	0.526
pihd1	Q9CQJ2	32209.4	9	19	0.372
plst	Q99K51	70745	35	87	0.595
pmm2	Q9Z2M7	27657.7	7	7	0.264
pnph	P23492	32277	17	40	0.779
pp2aa	P63330	35594	11	21	0.437
prelamin A/C	P48678	74239	28	34	0.48
prps1	Q9D7G0	34834.7	10	11	0.393
prs7	P46471	37025.6	14	18	0.514
prx2	Q61171	21779.1	8	17	0.61
prx6	O08709	24872	12	18	0.638
psb10	O35955	29062.9	7	13	0.326
psb3	Q9R1P1	22965.5	4	5	0.283
psb4	P99026	29116.6	8	14	0.485
psb6	Q60692	25378.9	10	15	0.685
psb8	P28063	30261	13	25	0.514
psb9	P28076	23397	10	18	0.635
psme3 ac	P61290	29507.3	5	6	0.217
psme3 bas	P61290	29507.3	13	19	0.472
ptpa	P58389	36710.5	3	3	0.111
qcr1	Q9CZ13	52852	17	28	0.48
rbm8a	Q9CWZ3	19889.4	5	6	0.511
rdx	P26043	68544	19	29	0.32
RhoGDI1	Q99PT1	23408	16	45	0.725
rm39	Q9JKF7	38549	22	78	0.571
rmd5A	Q80YQ8	43993.1	10	19	0.294
RNF114	Q9ET26	25744.7	9	13	0.463
RnH2c	Q9CQ18	17823	4	5	0.229
sae1	Q9R1T2	38620.4	16	18	0.603
sars	P26638	58390	19	28	0.42
set	Q9EQU5	33378	9	12	0.311
sgta	Q8BJU0	34323	9	11	0.343
snaa	Q9DB05	33190.8	13	20	0.49
sorcin	Q6P069	21627.5	9	10	0.515
srsf1	Q6PDM2	27745.1	15	68	0.476
stmn1	P54227	17274.9	13	99	0.51
stmn1 1PO4	P54227	17274.9	7	10	0.409
Stmn1 2 PO4	P54227	17303	3	3	0.235
strap	Q9Z1Z2	38486.2	7	8	0.234
taldo	Q93092	37388.5	16	23	0.472
tbca	P48428	12757	4	8	0.343
tcpa	P11983	60449.9	8	10	0.146
tiprl	Q8BH58	31254.4	11	15	0.498
Tmod 3	Q9JHJ0	39504.5	12	13	0.435
tolip	Q9QZ06	30344.5	3	3	0.109
tppc3	O55013	20302.7	7	13	0.383
txnl1	Q8CDN6	32237.4	15	67	0.654
ubc12	P61082	20900.9	4	4	0.251
Ube2H	P62257	20655.8	2	2	0.0874
Ubql1	Q8R317	61977.2	2	2	0.0258
vat1	Q62465	43095.8	3	4	0.0665
wdr61	Q9ERF3	33773	7	10	0.239
