# Supplementary material for: A Proteomic View of Cellular Responses to Anticancer Quinoline-Copper Complexes
Source: Proteomes. 2019 Jun 24;7(2):26. doi: 10.3390/proteomes7020026 (PMC6630412; doi:10.3390/proteomes7020026)
Supplement: Supplementary file 1 [file proteomes-07-00026-s001.zip › Table S3.xlsx]

## Sheet: SGoF+_Fulloutput.xls
Supplementary Table 3: Expected false discovery rates for the proteins modulated by the hydroxyquinoline-copper complex
---------------------
NOTATION FOR THE METHODS:
SGoF: The SGoF method (Carvajal-Rodriguez et al 2011)
B-H: The Benjamini & Hochberg method (Yekutieli et al. 1999)
SGoF+: The SGoF plus method (Carvajal-Rodriguez et al. 2011)
SFisher: The composite probability method applied sequentially as a step-down adjustment (Diz et al 2010)
-----------------------------------
TEST-ID	P-value	SGoF(0.05)	B-H	SGoF+(0.055)	SFisher
htra2	0.000563838	3.69816e-136	0.0388056	1.72165e-133	9.31978e-87
RhoGDI1	0.00076669	5.63365e-134	0.0388056	2.5697e-131	6.14186e-85
cpped	0.00112835	7.96225e-132	0.0388056	3.54182e-129	3.20551e-83
stmn1	0.00123515	1.04833e-129	0.0388056	4.5291e-127	1.25195e-81
LZIC	0.00148651	1.29046e-127	0.0388056	5.39531e-125	4.55334e-80
psb10	0.00176389	1.4899e-125	0.0388056	6.009e-123	1.43925e-78
pcna	0.0035258	1.61798e-123	0.0428337	6.27704e-121	3.99763e-77
nud16	0.00384868	1.6569e-121	0.0428337	6.1675e-119	6.67801e-76
ilkap	0.00431011	1.60372e-119	0.0428337	5.71444e-117	1.04431e-74
lgul	0.0057132	1.47018e-117	0.0428337	5.00433e-115	1.50098e-73
coq9	0.00610646	1.27893e-115	0.0428337	4.15077e-113	1.75514e-72
snaa	0.00615668	1.05755e-113	0.0428337	3.26697e-111	1.95294e-71
psb4	0.00639774	8.32577e-112	0.0428337	2.44423e-109	2.15732e-70
ptpa	0.00648808	6.24947e-110	0.0428337	1.74104e-107	2.31473e-69
tiprl	0.00660807	4.47856e-108	0.0428337	1.18241e-105	2.45535e-68
bt3l4	0.00665807	3.06791e-106	0.0428337	7.66668e-104	2.56688e-67
NPC2	0.00674028	2.01117e-104	0.0428337	4.75177e-102	2.66535e-66
capzb	0.00695464	1.26304e-102	0.0428337	2.81843e-100	2.7395e-65
prx6	0.00705765	7.60629e-101	0.0428337	1.60148e-98	2.74927e-64
glo2	0.00736705	4.39651e-99	0.0428337	8.72612e-97	2.72636e-63
catD	0.0074775	2.44113e-97	0.0428337	4.56355e-95	2.61818e-62
pa2g4	0.00780374	1.30306e-95	0.0428337	2.29262e-93	2.48428e-61
btf3	0.00790263	6.69189e-94	0.0428337	1.10727e-91	2.28331e-60
glud1	0.00815376	3.30857e-92	0.0428337	5.14501e-90	2.07704e-59
gnpi1	0.00816564	1.57586e-90	0.0428337	2.30158e-88	1.84527e-58
psb6	0.00843693	7.2351e-89	0.0428337	9.91872e-87	1.63546e-57
PFD5	0.00886415	3.20377e-87	0.0433358	4.12034e-85	1.4143e-56
set	0.00936246	1.36898e-85	0.043939	1.65083e-83	1.17935e-55
FeLC	0.0102544	5.64766e-84	0.043939	6.38251e-82	9.44863e-55
CatS	0.0110455	2.25046e-82	0.043939	2.38241e-80	7.08971e-54
rbm8a	0.0119169	8.6655e-81	0.043939	8.58961e-79	5.04235e-53
UBQL1	0.0123636	3.2256e-79	0.043939	2.99263e-77	3.39598e-52
sgta	0.0128514	1.16115e-77	0.043939	1.00792e-75	2.22669e-51
rm39	0.0131972	4.04365e-76	0.043939	3.28294e-74	1.4196e-50
14-3-3 gamma bas	0.0133241	1.36275e-74	0.043939	1.03445e-72	8.876e-50
moesin	0.0134366	4.44572e-73	0.043939	3.15437e-71	5.50812e-49
Tmod 3	0.0139394	1.40436e-71	0.043939	9.31113e-70	3.39528e-48
ubc12	0.0140737	4.29677e-70	0.043939	2.66136e-68	2.03809e-47
pihd1	0.0145621	1.27361e-68	0.043939	7.36771e-67	1.21427e-46
6pgl	0.014816	3.65813e-67	0.043939	1.97603e-65	7.05853e-46
mob1a	0.0149047	1.01836e-65	0.043939	5.13554e-64	4.05082e-45
psme3 bas	0.0153896	2.74821e-64	0.043939	1.2936e-62	2.31327e-44
phb	0.0165645	7.19075e-63	0.043939	3.15878e-61	1.29092e-43
anxa3 bas	0.0166491	1.82451e-61	0.043939	7.47858e-60	6.84013e-43
anxa2	0.0168924	4.48982e-60	0.043939	1.71699e-58	3.60913e-42
txnl1	0.0171813	1.07171e-58	0.043939	3.82321e-57	1.884e-41
C1TM	0.0172716	2.48162e-57	0.043939	8.25764e-56	9.71323e-41
pnph	0.017994	5.57509e-56	0.043939	1.73021e-54	4.98625e-40
pp2aa	0.0180236	1.21523e-54	0.043939	3.51722e-53	2.4866e-39
ef1d bas	0.018112	2.57034e-53	0.043939	6.93738e-52	1.23782e-38
mtna	0.0182051	5.27555e-52	0.043939	1.32775e-50	6.13687e-38
caza1	0.0183672	1.05077e-50	0.043939	2.46596e-49	3.02967e-37
csn4	0.0186202	2.03108e-49	0.043939	4.4445e-48	1.48553e-36
ef1d ac	0.0187496	3.81003e-48	0.043939	7.7739e-47	7.21061e-36
odpb	0.0188106	6.93607e-47	0.043939	1.3196e-45	3.48077e-35
gatm	0.0201504	1.2254e-45	0.043939	2.17386e-44	1.67523e-34
gipc1	0.0203945	2.10091e-44	0.043939	3.47539e-43	7.68711e-34
prps1	0.0207534	3.49533e-43	0.043939	5.39194e-42	3.49613e-33
hnrnpL	0.020992	5.64281e-42	0.043939	8.11785e-41	1.5702e-32
dhso	0.0210251	8.83897e-41	0.043939	1.18596e-39	6.99269e-32
vat1	0.021204	1.34329e-39	0.043939	1.68112e-38	3.10853e-31
prx2	0.021455	1.98044e-38	0.043939	2.31203e-37	1.37293e-30
14-3-3 gamma ac	0.0217128	2.83222e-37	0.043939	3.08473e-36	6.01106e-30
eftu	0.0218143	3.92837e-36	0.043939	3.99227e-35	2.60865e-29
mtx2	0.0218448	5.28394e-35	0.043939	5.01127e-34	1.12763e-28
taldo	0.0221392	6.89122e-34	0.043939	6.10015e-33	4.86564e-28
tbca	0.0227598	8.71272e-33	0.043939	7.20001e-32	2.0789e-27
if2a	0.0229541	1.0677e-31	0.043939	8.23853e-31	8.71182e-27
prelamin A/C	0.0234344	1.26793e-30	0.043939	9.13716e-30	3.6269e-26
acadl	0.023604	1.45879e-29	0.043939	9.82039e-29	1.48791e-25
RNF114	0.0236339	1.62569e-28	0.043939	1.0226e-27	6.06934e-25
anxa3 ac	0.0248465	1.75437e-27	0.0455519	1.03143e-26	2.47133e-24
ndusf3	0.0260386	1.83283e-26	0.0464275	1.00745e-25	9.72539e-24
pgp	0.0264459	1.85314e-25	0.0464275	9.52637e-25	3.70722e-23
lrrc40	0.0264691	1.81277e-24	0.0464275	8.71824e-24	1.39761e-22
gdib	0.0273194	1.71505e-23	0.0464275	7.71948e-23	5.26139e-22
tcpa	0.02744	1.56873e-22	0.0464275	6.61084e-22	1.93828e-21
sorcin	0.0278589	1.38672e-21	0.0464275	5.47364e-21	7.11385e-21
psme3 ac	0.0280197	1.18417e-20	0.0464275	4.38003e-20	2.58284e-20
pdxk	0.0281379	9.76418e-20	0.0464275	3.38594e-19	9.33376e-20
UBE2H	0.0298294	7.77038e-19	0.0486109	2.52749e-18	3.36048e-19
psb9	0.0305967	5.96505e-18	0.0486458	1.82096e-17	1.16377e-18
Pfd4	0.0314253	4.41485e-17	0.0486458	1.2656e-16	3.96099e-18
srsf1	0.0314445	3.14845e-16	0.0486458	8.48089e-16	1.32394e-17
qcr1	0.0315309	2.16216e-15	0.0486458	5.47627e-15	4.41957e-17
glod4 ac	0.0316935	1.4289e-14	0.0486458	3.40536e-14	1.47135e-16
sae1	0.0322161	9.08106e-14	0.0488797	2.03793e-13	4.87731e-16
mapre1	0.0329935	5.54578e-13	0.0494902	1.17291e-12	1.59825e-15
CSK2B	0.0341008	3.25187e-12	0.0505765	6.48728e-12	5.15284e-15
chm2a	0.0352816	1.82925e-11	0.0511813	3.44539e-11	1.62512e-14
DJ-1	0.0352841	9.8624e-11	0.0511813	1.75559e-10	5.01101e-14
RnH2c	0.036271	5.09136e-10	0.0514985	8.57471e-10	1.54347e-13
tppc3	0.0365434	2.514e-09	0.0514985	4.01057e-09	4.66733e-13
stmn1 1PO4	0.0375488	1.186e-08	0.0514985	1.79444e-08	1.40321e-12
lasp1	0.0375865	5.33895e-08	0.0514985	7.67185e-08	4.14308e-12
otub1	0.0382047	2.29039e-07	0.0514985	3.13038e-07	1.22106e-11
gapdh	0.0388063	9.35034e-07	0.0514985	1.21746e-06	3.55797e-11
rdx	0.0388422	3.62694e-06	0.0514985	4.50685e-06	1.02542e-10
etfa	0.0389472	1.33453e-05	0.0514985	1.58561e-05	2.94933e-10
erf1	0.039014	4.64953e-05	0.0514985	5.29325e-05	8.45523e-10
arp2	0.0406336	0.000153086	0.0527588	0.000167376	2.41707e-09
eIF3K	0.040972	0.00047533	0.0527588	0.000500374	6.72888e-09
ddost	0.0417507	0.00138864	0.0527588	0.00141138	1.86026e-08
Stmn1 2 PO4	0.0417962	0.00380757	0.0527588	0.00374796	5.07442e-08
sars	0.0423356	0.0097725	0.0527588	0.00934834	1.38001e-07
14-3-3 alpha/beta	0.0423669	0.023411	0.0527588	0.0218464	3.71477e-07
ipyr	0.0435212	0.0521872	0.0531716	0.0477082	9.96481e-07
arpc5	0.0441181	0.107908	0.0531716	0.0970929	2.62279e-06
strap	0.0441356	0.206288	0.0531716	0.18364	6.82389e-06
cbx3	0.0443097	0.363464	0.0531716	0.321947	1.76728e-05
pmm2	0.0452237	0.588603	0.0533543	0.521951	4.54329e-05
wdr61	0.0458637	0.874492	0.0533543	0.781275	0.000114791
eif5a	0.0459425	1	0.0533543	1	0.000285809
pckgm	0.0460787	1	0.0533543	1	0.000704957
grb2	0.0470666	1	0.0538515	1	0.00171795
pcna	0.0475755	1	0.0538515	1	0.00408829
psb3	0.047732	1	0.0538515	1	0.00952308
tolip	0.0487869	1	0.0545752	1	0.0216926
*WARNING: Note that values below SGoF, SGoF+ and SFisher are just p-values from the corresponding metatest.
Values of 1 under SGoF and SGoF+ mean that the number of observed significants was less than those expected by chance
Adjusted B-H p-values were computed following Yekutieli & Benjamini 1999
