# Supplementary material for: A Proteomic View of Cellular Responses to Anticancer Quinoline-Copper Complexes
Source: Proteomes. 2019 Jun 24;7(2):26. doi: 10.3390/proteomes7020026 (PMC6630412; doi:10.3390/proteomes7020026)
Supplement: Supplementary file 1 [file proteomes-07-00026-s001.zip › Table S4.xlsx]

## Sheet: SGoF+_Fulloutput.xls
Supplementary Table 4: Expected false discovery rates for the proteins modulated by hydroxyquinoline alone
---------------------
NOTATION FOR THE METHODS:
SGoF: The SGoF method (Carvajal-Rodriguez et al 2011)
B-H: The Benjamini & Hochberg method (Yekutieli et al. 1999)
SGoF+: The SGoF plus method (Carvajal-Rodriguez et al. 2011)
SFisher: The composite probability method applied sequentially as a step-down adjustment (Diz et al 2010)
-----------------------------------
TEST-ID	P-value	SGoF(0.05)	B-H	SGoF+(0.202)	SFisher
stmn1	0.000464629	1.82925e-11	0.0434651	9.1677e-17	3.76148e-16
sgta	0.000658562	9.8624e-11	0.0434651	4.09068e-16	7.28179e-15
strap	0.00338634	5.09136e-10	0.148999	1.77173e-15	1.11861e-13
psb8	0.00656923	2.514e-09	0.167233	7.44895e-15	7.81713e-13
prs7	0.00711951	1.186e-08	0.167233	3.04021e-14	3.95697e-12
rmd5A	0.00772468	5.33895e-08	0.167233	1.20459e-13	1.88479e-11
ostf1	0.00886843	2.29039e-07	0.167233	4.63354e-13	8.44927e-11
eea1	0.0150235	9.35034e-07	0.18008	1.73032e-12	3.48616e-10
eif5a	0.0152949	3.62694e-06	0.18008	6.27307e-12	1.13584e-09
lon	0.0160942	1.33453e-05	0.18008	2.20784e-11	3.60767e-09
plst	0.0191205	4.64953e-05	0.18008	7.54361e-11	1.1024e-08
FeLC	0.0200159	0.000153086	0.18008	2.50206e-10	3.09648e-08
prx6	0.0231676	0.00047533	0.18008	8.05568e-10	8.40347e-08
bt3l4	0.0234557	0.00138864	0.18008	2.5175e-09	2.12507e-07
pa2g4	0.0238102	0.00380757	0.18008	7.63601e-09	5.26445e-07
gclm	0.024257	0.0097725	0.18008	2.24781e-08	1.2758e-06
gblp	0.0246786	0.023411	0.18008	6.42113e-08	3.01951e-06
odpb	0.0264338	0.0521872	0.18008	1.77981e-07	6.97971e-06
psb4	0.0270364	0.107908	0.18008	4.78633e-07	1.54905e-05
cbx3	0.0272848	0.206288	0.18008	1.24865e-06	3.35197e-05
RhoGDI1	0.0301179	0.363464	0.189313	3.15962e-06	7.09884e-05
prps1	0.0327553	0.588603	0.192545	7.75392e-06	0.000143175
rm39	0.0339808	0.874492	0.192545	1.84517e-05	0.000276658
mlec	0.0363659	1	0.192545	4.25706e-05	0.000519684
eno1a	0.0378803	1	0.192545	9.52078e-05	0.000941152
clic1	0.0384031	1	0.192545	0.000206371	0.00165656
ef1d ac	0.0407836	1	0.192545	0.000433474	0.00285406
idi1	0.0408429	1	0.192545	0.000882138	0.00475713
p5cr1	0.0494663	1	0.225157	0.00173897	0.00778312
*WARNING: Note that values below SGoF, SGoF+ and SFisher are just p-values from the corresponding metatest.
Values of 1 under SGoF and SGoF+ mean that the number of observed significants was less than those expected by chance
Adjusted B-H and SB p-values were computed following Yekutieli & Benjamini 1999
