# Supplementary material for: A Proteomic View of Cellular Responses to Anticancer Quinoline-Copper Complexes
Source: Proteomes. 2019 Jun 24;7(2):26. doi: 10.3390/proteomes7020026 (PMC6630412; doi:10.3390/proteomes7020026)
Supplement: Supplementary file 1 [file proteomes-07-00026-s001.zip › Table S5.xlsx]

## Sheet: t2t_CB19F3AD2D261556289168362.t
Supplementary table 5 : Modulated pathways highlighted by the DAVID annotation tool. Cells treated with hydroxyquinoline copper complex
Annotation Cluster 1	Enrichment Score: 6.794826539696756
Category	Term	Count	%	PValue	Genes	List Total	Pop Hits	Pop Total	Fold Enrichment	Bonferroni	Benjamini	FDR
GOTERM_MF_DIRECT	GO:0098641~cadherin binding involved in cell-cell adhesion	14	12.612612612612612	1.273236627894766E-8	P57776, P07356, Q9CQV8, Q9CPV4, Q61792, Q61166, O08709, Q9JHJ0, P47753, Q99LX0, P47757, Q60692, P26043, Q9Z0G0	106	279	17446	8.258740785825388	3.7942379751410016E-6	3.7942379751410016E-6	1.6996931417878614E-5
GOTERM_CC_DIRECT	GO:0005913~cell-cell adherens junction	14	12.612612612612612	1.956203908916172E-8	P57776, P07356, Q9CQV8, Q9CPV4, Q61792, Q61166, O08709, Q9JHJ0, P47753, Q99LX0, P47757, Q60692, P26043, Q9Z0G0	109	316	19662	7.991754732319127	4.38188720064403E-6	8.763789761667695E-7	2.497348250418696E-5
GOTERM_BP_DIRECT	GO:0098609~cell-cell adhesion	9	8.108108108108109	1.6565217206355822E-5	O08709, P57776, Q9CQV8, P47753, Q9CPV4, P47757, Q61792, Q60692, Q9Z0G0	108	189	18082	7.972663139329805	0.012003519379587213	0.012003519379587213	0.025114144603033406
Annotation Cluster 2	Enrichment Score: 4.849836362232565
Category	Term	Count	%	PValue	Genes	List Total	Pop Hits	Pop Total	Fold Enrichment	Bonferroni	Benjamini	FDR
GOTERM_CC_DIRECT	GO:0005739~mitochondrion	29	26.126126126126124	1.1632282072973139E-7	P51174, Q9CPV4, P50171, Q6P069, P26443, Q9D051, Q9CZ13, O08709, Q61171, Q9JIY5, Q8CDN6, Q99LC5, Q3V3R1, Q9R1P1, P18242, Q99KB8, Q9JKF7, Q8BH04, P26638, O88441, Q8BFR5, P67778, Q9D964, Q62465, Q99LX0, Q3UWL8, Q9DCT2, Q8K1Z0, P16858	109	1721	19662	3.0396131969358544	2.605597389149228E-5	3.7223235512806596E-6	1.4850109741892936E-4
UP_KEYWORDS	Mitochondrion	20	18.01801801801802	7.45804858990269E-7	Q99KB8, P51174, Q9JKF7, P50171, Q8BH04, Q9CPV4, P26443, Q9CZ13, O88441, Q9D051, Q8BFR5, Q9JIY5, Q9D964, P67778, Q99LX0, Q62465, Q99LC5, Q3V3R1, Q9DCT2, Q8K1Z0	111	1058	22680	3.862463597813314	1.3498161897540495E-4	2.699778151615817E-5	9.194898803577267E-4
UP_KEYWORDS	Transit peptide	13	11.711711711711711	7.014699282959618E-6	Q99KB8, P51174, Q9JIY5, Q9D964, Q8BH04, Q99LC5, Q3V3R1, Q9DCT2, Q8K1Z0, P26443, Q9CZ13, Q9D051, Q8BFR5	111	510	22680	5.208267090620032	0.0012688593397690573	1.813642691387285E-4	0.008647994037414009
UP_SEQ_FEATURE	transit peptide:Mitochondrion	13	11.711711711711711	4.631261379708048E-5	Q99KB8, P51174, Q9JIY5, Q9D964, Q8BH04, Q99LC5, Q3V3R1, Q9DCT2, Q8K1Z0, P26443, Q9CZ13, Q9D051, Q8BFR5	110	496	18012	4.291715542521994	0.013706674745970204	0.013706674745970204	0.06180683939259746
GOTERM_CC_DIRECT	GO:0005743~mitochondrial inner membrane	7	6.306306306306306	0.019990318111084808	P67778, Q9D964, Q9DCT2, Q8K1Z0, P26443, Q9CZ13, Q8BFR5	109	387	19662	3.262783585804708	0.9891456943854198	0.2603263693936454	22.724072271183683
Annotation Cluster 3	Enrichment Score: 4.3149061580592365
Category	Term	Count	%	PValue	Genes	List Total	Pop Hits	Pop Total	Fold Enrichment	Bonferroni	Benjamini	FDR
UP_KEYWORDS	Proteasome	8	7.207207207207207	9.923896660095769E-9	P99026, O35955, P61290, Q8CDN6, Q9R1P1, Q60692, Q8R317, P28076	111	56	22680	29.18918918918919	1.7962236992241642E-6	4.490562273140597E-7	1.2235051194409152E-5
GOTERM_CC_DIRECT	GO:0000502~proteasome complex	8	7.207207207207207	7.394119491111238E-8	P99026, O35955, P61290, Q8CDN6, Q9R1P1, Q60692, Q8R317, P28076	109	66	19662	21.86488740617181	1.656269111705022E-5	2.760467569862257E-6	9.439550437972954E-5
INTERPRO	IPR023333:Proteasome B-type subunit	5	4.504504504504505	3.42775960998516E-7	P99026, O35955, Q9R1P1, Q60692, P28076	109	12	20594	78.72324159021407	1.048839613198016E-4	1.048839613198016E-4	4.5943426982830715E-4
INTERPRO	IPR016050:Proteasome, beta-type subunit, conserved site	5	4.504504504504505	4.93122218691504E-7	P99026, O35955, Q9R1P1, Q60692, P28076	109	13	20594	72.66760762173607	1.5088405199126242E-4	7.544487195998428E-5	6.609478524377543E-4
UP_KEYWORDS	Threonine protease	5	4.504504504504505	3.58199633735215E-6	P99026, O35955, Q9R1P1, Q60692, P28076	111	22	22680	46.437346437346434	6.481323696526653E-4	1.0805124508306285E-4	0.0044161102348505565
GOTERM_CC_DIRECT	GO:0005839~proteasome core complex	5	4.504504504504505	3.89741222451989E-6	P99026, O35955, Q9R1P1, Q60692, P28076	109	20	19662	45.09633027522936	8.726410666872741E-4	1.0912180072741862E-4	0.0049754391658884956
INTERPRO	IPR001353:Proteasome, subunit alpha/beta	5	4.504504504504505	3.996390593019887E-6	P99026, O35955, Q9R1P1, Q60692, P28076	109	21	20594	44.984709480122326	0.0012221505300447078	4.07549584114153E-4	0.005356376761878057
GOTERM_MF_DIRECT	GO:0004298~threonine-type endopeptidase activity	5	4.504504504504505	1.0045029000061382E-5	P99026, O35955, Q9R1P1, Q60692, P28076	106	23	17446	35.77932731747334	0.0029889578211852452	0.001495597316258812	0.013408669638359516
GOTERM_BP_DIRECT	GO:0051603~proteolysis involved in cellular protein catabolic process	6	5.405405405405405	2.165096489796905E-5	P99026, O70370, O35955, Q9R1P1, Q60692, P28076	108	57	18082	17.62378167641325	0.015659814079639123	0.007860803152924145	0.032823347574395534
GOTERM_BP_DIRECT	GO:0002479~antigen processing and presentation of exogenous peptide antigen via MHC class I, TAP-dependent	5	4.504504504504505	2.8210433064626053E-5	P99026, O35955, Q9R1P1, Q60692, P28076	108	30	18082	27.90432098765432	0.02035566414725043	0.006831788428097396	0.04276566178770258
KEGG_PATHWAY	mmu03050:Proteasome	6	5.405405405405405	4.325133979524384E-5	P99026, O35955, P61290, Q9R1P1, Q60692, P28076	69	45	7691	14.86183574879227	0.005348925400308513	0.005348925400308513	0.04993282869842908
UP_KEYWORDS	Zymogen	8	7.207207207207207	8.19817121150996E-5	P99026, O70370, O35955, Q9JIY5, Q99LX0, Q60692, P28076, P18242	111	213	22680	7.674153026265702	0.01472973839110181	0.0016474523665772622	0.10102733485258808
UP_KEYWORDS	Hydrolase	21	18.91891891891892	1.1634752209817356E-4	Q99KB8, Q9CQ60, P63330, Q8CHP8, P61290, Q8R0F6, Q7TQI3, Q8BFS6, P99026, Q6P3D0, O08709, O70370, O35955, Q9JIY5, Q99LX0, Q9D819, O88958, Q9R1P1, Q60692, P28076, P18242	111	1646	22680	2.606810942169387	0.020839910836377484	0.0019127253749168238	0.1433489512106645
UP_KEYWORDS	Protease	11	9.90990990990991	3.092929623146816E-4	P99026, O70370, O35955, Q9JIY5, P61290, Q99LX0, Q7TQI3, Q9R1P1, Q60692, P28076, P18242	111	542	22680	4.146803630198464	0.05445205673825182	0.004655022092236782	0.3806561848675116
INTERPRO	IPR000243:Peptidase T1A, proteasome beta-subunit	3	2.7027027027027026	5.624806998583017E-4	O35955, Q60692, P28076	109	7	20594	80.97247706422019	0.15816186265391052	0.04212872621851593	0.7512893177980096
GOTERM_MF_DIRECT	GO:0004175~endopeptidase activity	6	5.405405405405405	5.779628734472968E-4	P99026, O35955, Q9R1P1, Q60692, P28076, P18242	106	112	17446	8.817048517520217	0.15825884392924805	0.024311416949732934	0.7687977648825783
GOTERM_MF_DIRECT	GO:0008233~peptidase activity	11	9.90990990990991	0.00109732961081849	P99026, O70370, O35955, Q9JIY5, P61290, Q99LX0, Q7TQI3, Q9R1P1, Q60692, P28076, P18242	106	516	17446	3.5085929501243234	0.2790487591456555	0.0400729350210044	1.4549837485799189
GOTERM_MF_DIRECT	GO:0016787~hydrolase activity	20	18.01801801801802	0.0018606043278706368	Q99KB8, Q9CQ60, P63330, Q8CHP8, Q8R0F6, Q7TQI3, Q8BFS6, P99026, Q6P3D0, O08709, O70370, O35955, Q9JIY5, Q99LX0, Q9D819, O88958, Q9R1P1, Q60692, P28076, P18242	106	1533	17446	2.1472264274021833	0.42591427426289297	0.049200826969413525	2.4554577743331585
GOTERM_BP_DIRECT	GO:0006508~proteolysis	11	9.90990990990991	0.0023658831963574317	P99026, O70370, O35955, Q9JIY5, Q99LX0, Q6P069, Q7TQI3, Q9R1P1, Q60692, P28076, P18242	108	582	18082	3.1644075346824487	0.8221424495347656	0.15859084965050319	3.5278018160885605
UP_SEQ_FEATURE	active site:Nucleophile	5	4.504504504504505	0.06767263445284916	Q8CHP8, O35955, Q60692, P28076, P16858	110	253	18012	3.2360761767876394	0.9999999991461282	0.9990512956579776	60.757459398556016
UP_SEQ_FEATURE	propeptide:Removed in mature form	3	2.7027027027027026	0.42342904128392533	O35955, Q60692, P28076	110	238	18012	2.06401833460657	1.0	0.9999999987647199	99.93580071547792
Annotation Cluster 4	Enrichment Score: 2.7055463366285704
Category	Term	Count	%	PValue	Genes	List Total	Pop Hits	Pop Total	Fold Enrichment	Bonferroni	Benjamini	FDR
GOTERM_BP_DIRECT	GO:0055114~oxidation-reduction process	13	11.711711711711711	6.529509354052088E-4	O08709, Q61171, P51174, Q61598, P50171, Q8CDN6, Q99LC5, Q62465, Q3V3R1, Q9DCT2, P26443, Q9CZ13, Q9D051	108	676	18082	3.2197293447293447	0.3788338635512263	0.0762921623743743	0.9854754292449197
UP_KEYWORDS	Oxidoreductase	11	9.90990990990991	0.001100936436480586	O08709, Q61171, P51174, Q9CQV8, P61982, P50171, Q62465, Q9DCT2, P26443, Q9D051, P16858	111	639	22680	3.517320137038447	0.18076087604429347	0.01320400325516402	1.3488986099190026
GOTERM_MF_DIRECT	GO:0016491~oxidoreductase activity	10	9.00900900900901	0.010634527445449406	O08709, Q61171, P51174, Q61598, P50171, Q99LC5, Q62465, Q9DCT2, P26443, Q9D051	106	604	17446	2.7249156566287644	0.9586656121618956	0.2035379122308585	13.300729423525349
Annotation Cluster 5	Enrichment Score: 2.5160825115363723
Category	Term	Count	%	PValue	Genes	List Total	Pop Hits	Pop Total	Fold Enrichment	Bonferroni	Benjamini	FDR
UP_KEYWORDS	Actin-binding	7	6.306306306306306	0.0014498038318961858	Q9JHJ0, P61161, P47753, P47757, Q61792, Q9CPW4, P26043	111	252	22680	5.6756756756756745	0.2309543146023968	0.016278850160346248	1.7728394995196184
UP_KEYWORDS	Actin capping	3	2.7027027027027026	0.0030229359719934046	P47753, P47757, P26043	111	17	22680	36.05723370429253	0.4218836212209339	0.02998460643505152	3.6637833387760166
GOTERM_BP_DIRECT	GO:0051016~barbed-end actin filament capping	3	2.7027027027027026	0.003943524531966886	P47753, P47757, P26043	108	16	18082	31.39236111111111	0.943894016290149	0.23038493211364042	5.815267377707533
GOTERM_BP_DIRECT	GO:0051693~actin filament capping	3	2.7027027027027026	0.004989387275708282	P47753, P47757, P26043	108	18	18082	27.90432098765432	0.9739142861623499	0.26203874548798534	7.303658859230511
Annotation Cluster 6	Enrichment Score: 2.269033816313752
Category	Term	Count	%	PValue	Genes	List Total	Pop Hits	Pop Total	Fold Enrichment	Bonferroni	Benjamini	FDR
GOTERM_MF_DIRECT	GO:0003779~actin binding	10	9.00900900900901	2.0313288883462308E-4	Q9JHJ0, P61161, P61982, P47753, P47757, Q61792, Q9CPW4, P26043, Q9Z0G0, P26041	106	338	17446	4.869375907111757	0.0587436465599116	0.01502097994360485	0.2708301599317009
UP_KEYWORDS	Cytoskeleton	15	13.513513513513514	6.879103116095805E-4	P63330, P23492, Q9CPW4, Q61792, Q61166, P54227, Q9JHJ0, P47753, P61161, P47757, P11983, P48428, P26043, P26041, P16858	111	1073	22680	2.8563512254099392	0.11710995679685621	0.009535371308216689	0.8448193020882289
UP_KEYWORDS	Actin-binding	7	6.306306306306306	0.0014498038318961858	Q9JHJ0, P61161, P47753, P47757, Q61792, Q9CPW4, P26043	111	252	22680	5.6756756756756745	0.2309543146023968	0.016278850160346248	1.7728394995196184
GOTERM_CC_DIRECT	GO:0005856~cytoskeleton	15	13.513513513513514	0.003087760750442659	P63330, P23492, Q61792, Q9CPW4, Q61166, P54227, Q9JHJ0, P61161, P47753, Q9JIY5, P47757, P11983, P48428, P26043, P26041	109	1113	19662	2.43106901753258	0.49979059047830543	0.06103334685617101	3.8711073568626797
GOTERM_MF_DIRECT	GO:0051015~actin filament binding	5	4.504504504504505	0.008310834239645504	P61161, P47753, P47757, Q61792, Q9CPW4	106	132	17446	6.234276729559749	0.9168390511665477	0.1741201320310607	10.542645634439351
GOTERM_CC_DIRECT	GO:0030027~lamellipodium	4	3.6036036036036037	0.06173136390808565	Q9JHJ0, P47757, Q9CPW4, P26043	109	164	19662	4.399641978071157	0.9999993671618892	0.5282061847223619	55.66765218721649
KEGG_PATHWAY	mmu04144:Endocytosis	4	3.6036036036036037	0.40770669483796484	P47753, P47757, Q9CPW4, Q9DB34	69	261	7691	1.708256982619801	1.0	0.9406149961712563	99.76374395344733
Annotation Cluster 7	Enrichment Score: 2.2513446261372922
Category	Term	Count	%	PValue	Genes	List Total	Pop Hits	Pop Total	Fold Enrichment	Bonferroni	Benjamini	FDR
GOTERM_BP_DIRECT	GO:0005975~carbohydrate metabolic process	8	7.207207207207207	2.240535285298662E-4	Q9CQ60, Q99KB8, Q9CPU0, Q93092, Q8CHP8, O88958, Q9D051, P16858	108	206	18082	6.501977705861201	0.15070893860590595	0.040015682634669814	0.3391837775657103
KEGG_PATHWAY	mmu01200:Carbon metabolism	7	6.306306306306306	5.285648321426972E-4	Q9CQ60, Q93092, Q8CHP8, Q9D7G0, P26443, Q9D051, P16858	69	116	7691	6.726261869065468	0.0634565545721597	0.03224825217009275	0.6086584829476882
KEGG_PATHWAY	mmu01130:Biosynthesis of antibiotics	7	6.306306306306306	0.011282048750164137	Q9CQ60, Q93092, Q8CHP8, Q8BH04, Q9D7G0, Q9D051, P16858	69	214	7691	3.6460111065962346	0.7551049565947971	0.24526237817783014	12.279910829515417
KEGG_PATHWAY	mmu00030:Pentose phosphate pathway	3	2.7027027027027026	0.02857422752662404	Q9CQ60, Q93092, Q9D7G0	69	30	7691	11.146376811594202	0.9725341496432163	0.4507136059371124	28.449384266940147
KEGG_PATHWAY	mmu01230:Biosynthesis of amino acids	3	2.7027027027027026	0.14503217059377313	Q93092, Q9D7G0, P16858	69	76	7691	4.399885583524028	0.9999999963543758	0.8567227652467431	83.62451446749414
Annotation Cluster 8	Enrichment Score: 2.190586481740234
Category	Term	Count	%	PValue	Genes	List Total	Pop Hits	Pop Total	Fold Enrichment	Bonferroni	Benjamini	FDR
UP_KEYWORDS	Protein biosynthesis	7	6.306306306306306	8.237965603213707E-5	Q6ZWX6, P57776, Q9DBZ5, Q8BWY3, P26638, Q8BFR5, P63242	111	147	22680	9.72972972972973	0.014800708565126275	0.001490022007819669	0.10151749850014768
UP_KEYWORDS	Elongation factor	3	2.7027027027027026	0.005517950494523242	P57776, Q8BFR5, P63242	111	23	22680	26.65099882491187	0.6326773794742473	0.04884261613329721	6.594366729392642
GOTERM_BP_DIRECT	GO:0006412~translation	8	7.207207207207207	0.00980200752639359	Q6ZWX6, P57776, Q9DBZ5, Q8BWY3, Q9JKF7, P26638, Q8BFR5, P63242	108	401	18082	3.3401680982728363	0.9992390287319338	0.4244205886098683	13.873807636383539
GOTERM_MF_DIRECT	GO:0003746~translation elongation factor activity	3	2.7027027027027026	0.01141757188942267	P57776, Q8BFR5, P63242	106	27	17446	18.28721174004193	0.9673532291546232	0.20398237812765807	14.212289503312537
GOTERM_BP_DIRECT	GO:0006414~translational elongation	3	2.7027027027027026	0.03154918350360954	P57776, Q8BFR5, P63242	108	47	18082	10.68676122931442	0.999999999929116	0.7894429028077397	38.49640859535446
GOTERM_MF_DIRECT	GO:0043022~ribosome binding	3	2.7027027027027026	0.04477199276802806	Q6ZWX6, Q9DBZ5, P63242	106	56	17446	8.817048517520217	0.9999988199507216	0.4779530886323393	45.74481969057065
Annotation Cluster 9	Enrichment Score: 1.256168101165743
Category	Term	Count	%	PValue	Genes	List Total	Pop Hits	Pop Total	Fold Enrichment	Bonferroni	Benjamini	FDR
UP_KEYWORDS	RNA-binding	8	7.207207207207207	0.027172711213114892	Q6ZWX6, Q6P3D0, Q6PDM2, Q9CWZ3, Q8R081, Q99LX0, P50580, P63242	111	601	22680	2.7197913387597246	0.9931692285571089	0.18082103826619478	28.797679921688836
UP_KEYWORDS	mRNA transport	3	2.7027027027027026	0.0654989490527074	Q6PDM2, Q9CWZ3, P63242	111	86	22680	7.127592708988058	0.9999952691112349	0.37599207509159116	56.62076887036047
GOTERM_BP_DIRECT	GO:0051028~mRNA transport	3	2.7027027027027026	0.09574770909199032	Q6PDM2, Q9CWZ3, P63242	108	88	18082	5.70770202020202	1.0	0.958830942309801	78.26101740519147
Annotation Cluster 10	Enrichment Score: 1.1170137450618969
Category	Term	Count	%	PValue	Genes	List Total	Pop Hits	Pop Total	Fold Enrichment	Bonferroni	Benjamini	FDR
GOTERM_MF_DIRECT	GO:0019900~kinase binding	4	3.6036036036036037	0.01807218168744348	Q99LX0, Q8BPB0, Q9QZ06, Q8R317	106	92	17446	7.155865463494668	0.9956377551252125	0.28799691140250117	21.60885523158781
UP_KEYWORDS	Autophagy	3	2.7027027027027026	0.1200799964658245	Q99LX0, Q9QZ06, Q8R317	111	123	22680	4.9835201054713245	0.9999999999120537	0.5261728734820514	79.3439708586327
GOTERM_BP_DIRECT	GO:0006914~autophagy	3	2.7027027027027026	0.2053418707354719	Q99LX0, Q9QZ06, Q8R317	108	142	18082	3.53716744913928	1.0	0.997982242712849	96.93465447864111
Annotation Cluster 11	Enrichment Score: 1.0653138910183948
Category	Term	Count	%	PValue	Genes	List Total	Pop Hits	Pop Total	Fold Enrichment	Bonferroni	Benjamini	FDR
INTERPRO	IPR013766:Thioredoxin domain	3	2.7027027027027026	0.018669317676577722	O08709, Q61171, Q8CDN6	109	40	20594	14.170183486238534	0.9968702792886402	0.617541547042787	22.321918127416417
UP_SEQ_FEATURE	domain:Thioredoxin	3	2.7027027027027026	0.021055904021398546	O08709, Q61171, Q8CDN6	110	37	18012	13.276658476658476	0.9982386256581184	0.9580312694749817	24.729727932334058
UP_KEYWORDS	Redox-active center	3	2.7027027027027026	0.021864408991067435	O08709, Q61171, Q8CDN6	111	47	22680	13.041978148361128	0.981709306809165	0.15356634393585777	23.856787473404196
GOTERM_CC_DIRECT	GO:0005623~cell	5	4.504504504504505	0.038618539163470855	O08709, Q61171, Q8CDN6, P29391, P17918	109	231	19662	3.9044441796735376	0.9998525494387255	0.40485024302801276	39.51580164447653
GOTERM_BP_DIRECT	GO:0045454~cell redox homeostasis	3	2.7027027027027026	0.05670784875408093	O08709, Q61171, Q8CDN6	108	65	18082	7.7273504273504265	1.0	0.893532874962741	58.73592655371247
INTERPRO	IPR012336:Thioredoxin-like fold	3	2.7027027027027026	0.1598063384225576	O08709, Q61171, Q8CDN6	109	136	20594	4.167701025364274	1.0	0.9995053482784764	90.30764627110607
UP_KEYWORDS	Disulfide bond	7	6.306306306306306	0.9985688968063671	O08709, Q9CPU0, Q61171, O70370, Q8CDN6, Q9Z0J0, P18242	111	3124	22680	0.4578329930442606	1.0	0.9999999879873847	100.0
UP_SEQ_FEATURE	disulfide bond	6	5.405405405405405	0.9996264566912771	O08709, Q61171, O70370, Q8CDN6, Q9Z0J0, P18242	110	2510	18012	0.3914233973198117	1.0	1.0	100.0
Annotation Cluster 12	Enrichment Score: 0.7694009376410126
Category	Term	Count	%	PValue	Genes	List Total	Pop Hits	Pop Total	Fold Enrichment	Bonferroni	Benjamini	FDR
UP_KEYWORDS	Ligase	5	4.504504504504505	0.07699666852221587	P61082, Q3V3R1, P26638, Q9ET26, Q9R1T2	111	330	22680	3.095823095823096	0.9999994967409302	0.39351453037126016	62.76123078272082
GOTERM_MF_DIRECT	GO:0016874~ligase activity	5	4.504504504504505	0.1742843544809218	P61082, Q3V3R1, P26638, Q9ET26, Q9R1T2	106	362	17446	2.2732721776295217	1.0	0.8413281899415397	92.2422092709867
UP_KEYWORDS	Ubl conjugation pathway	5	4.504504504504505	0.3664939841427651	P61082, P62257, Q7TQI3, Q9ET26, Q9R1T2	111	631	22680	1.6190516982910008	1.0	0.834067188114335	99.6404088783609
Annotation Cluster 13	Enrichment Score: 0.7019916409461141
Category	Term	Count	%	PValue	Genes	List Total	Pop Hits	Pop Total	Fold Enrichment	Bonferroni	Benjamini	FDR
UP_KEYWORDS	RNA-binding	8	7.207207207207207	0.027172711213114892	Q6ZWX6, Q6P3D0, Q6PDM2, Q9CWZ3, Q8R081, Q99LX0, P50580, P63242	111	601	22680	2.7197913387597246	0.9931692285571089	0.18082103826619478	28.797679921688836
SMART	SM00360:RRM	3	2.7027027027027026	0.24355188649112347	Q6PDM2, Q9CWZ3, Q8R081	44	229	10425	3.10391028185788	0.9999973463683992	0.9999973463683992	92.85102693103613
GOTERM_BP_DIRECT	GO:0006397~mRNA processing	4	3.6036036036036037	0.29741613824555324	Q6PDM2, Q9Z1Z2, Q9CWZ3, Q8R081	108	322	18082	2.0798251667816885	1.0	0.9995893959699672	99.52624523879705
INTERPRO	IPR000504:RNA recognition motif domain	3	2.7027027027027026	0.36111286954324373	Q6PDM2, Q9CWZ3, Q8R081	109	241	20594	2.351897674064487	1.0	0.999998888322843	99.75338012340661
INTERPRO	IPR012677:Nucleotide-binding, alpha-beta plait	3	2.7027027027027026	0.4348203162614215	Q6PDM2, Q9CWZ3, Q8R081	109	281	20594	2.0171079695713217	1.0	0.9999998722737474	99.95230586879539
Annotation Cluster 14	Enrichment Score: 0.6119489279872106
Category	Term	Count	%	PValue	Genes	List Total	Pop Hits	Pop Total	Fold Enrichment	Bonferroni	Benjamini	FDR
KEGG_PATHWAY	mmu04390:Hippo signaling pathway	4	3.6036036036036037	0.14875647249336493	Q9CQV8, P63330, P61982, Q8BPB0	69	151	7691	2.952682599097802	0.9999999978783486	0.8372519401323363	84.42956266515422
KEGG_PATHWAY	mmu04114:Oocyte meiosis	3	2.7027027027027026	0.26057818951302936	Q9CQV8, P63330, P61982	69	112	7691	2.9856366459627326	1.0	0.9438391292325723	96.93774480212079
KEGG_PATHWAY	mmu04151:PI3K-Akt signaling pathway	5	4.504504504504505	0.3764777224227235	Q60631, Q9CQV8, P63330, P61982, Q8BH04	69	351	7691	1.5878029646145588	1.0	0.9385319046745609	99.57237235837088
Annotation Cluster 15	Enrichment Score: 0.5843040093110002
Category	Term	Count	%	PValue	Genes	List Total	Pop Hits	Pop Total	Fold Enrichment	Bonferroni	Benjamini	FDR
UP_KEYWORDS	Transferase	12	10.81081081081081	0.1781894354475903	Q93092, Q9Z1Z2, Q9D964, P62257, P23492, Q9D7G0, O54734, Q8R0F6, P67871, Q8BPB0, Q8K183, P16858	111	1654	22680	1.4824013856661984	0.9999999999999997	0.6271869145651683	91.10326054846811
UP_KEYWORDS	Kinase	6	5.405405405405405	0.25922623187045835	Q9Z1Z2, Q9D7G0, Q8R0F6, P67871, Q8BPB0, Q8K183	111	707	22680	1.7340112389617341	1.0	0.734105363089939	97.52617197073728
GOTERM_MF_DIRECT	GO:0016301~kinase activity	6	5.405405405405405	0.38240809162598427	Q9Z1Z2, Q9D7G0, Q8R0F6, P67871, Q8BPB0, Q8K183	106	674	17446	1.465147528133923	1.0	0.9871183350301374	99.83930812428666
Annotation Cluster 16	Enrichment Score: 0.5534222373025373
Category	Term	Count	%	PValue	Genes	List Total	Pop Hits	Pop Total	Fold Enrichment	Bonferroni	Benjamini	FDR
GOTERM_MF_DIRECT	GO:0000166~nucleotide binding	17	15.315315315315313	0.11771630623026029	Q9CWZ3, Q9JKF7, Q8BH04, Q9D7G0, P26638, P58389, P26443, Q8K183, Q8BFR5, Q6P3D0, Q6PDM2, Q8R081, P61161, P61082, P62257, Q3V3R1, P11983	106	1936	17446	1.4452186963979414	0.9999999999999999	0.7362961902431775	81.21101440862992
UP_KEYWORDS	Nucleotide-binding	13	11.711711711711711	0.14271253243999957	Q6P3D0, P61161, P61082, P62257, Q8BH04, Q9D7G0, Q3V3R1, P26638, P58389, P11983, Q8K183, P26443, Q8BFR5	111	1754	22680	1.5143764060525748	0.9999999999992132	0.5490085153521831	85.0195651333753
UP_KEYWORDS	ATP-binding	10	9.00900900900901	0.21595220222001119	P61161, P61082, P62257, Q9D7G0, Q3V3R1, P26638, P58389, P11983, Q8K183, P26443	111	1363	22680	1.4990779480874858	1.0	0.6861393773336493	95.01847880608868
GOTERM_MF_DIRECT	GO:0005524~ATP binding	10	9.00900900900901	0.5602974921661287	P61161, P61082, P62257, Q9D7G0, Q3V3R1, P26638, P58389, P11983, Q8K183, P26443	106	1507	17446	1.0921360694119269	1.0	0.9988878867246135	99.99827658674782
UP_SEQ_FEATURE	nucleotide phosphate-binding region:ATP	5	4.504504504504505	0.8410343982401812	P61161, Q9D7G0, Q3V3R1, P26638, Q8K183	110	963	18012	0.8501840838289437	1.0	1.0	99.99999999782287
Annotation Cluster 17	Enrichment Score: 0.5095623188577789
Category	Term	Count	%	PValue	Genes	List Total	Pop Hits	Pop Total	Fold Enrichment	Bonferroni	Benjamini	FDR
UP_KEYWORDS	Transport	13	11.711711711711711	0.21026107974881153	Q6PDM2, Q9CWZ3, Q9DB05, Q8CDN6, Q99LC5, Q61792, Q9DCT2, O55013, Q9CZ13, O88441, Q9DB34, Q64152, P63242	111	1901	22680	1.3972731279411974	1.0	0.6848621494589564	94.55388235110148
GOTERM_BP_DIRECT	GO:0015031~protein transport	6	5.405405405405405	0.2732538106695593	Q61598, Q9DB05, O88441, Q9DB34, Q64152, P63242	108	592	18082	1.6968843843843842	1.0	0.9993047738885766	99.2089399645838
UP_KEYWORDS	Protein transport	5	4.504504504504505	0.3070097193475063	Q9DB05, O88441, Q9DB34, Q64152, P63242	111	577	22680	1.7705747341795868	1.0	0.786414190514238	98.91271281029475
GOTERM_BP_DIRECT	GO:0006810~transport	12	10.81081081081081	0.519126838870107	Q6PDM2, Q9DB05, Q8CDN6, Q99LC5, Q61792, Q9DCT2, O55013, Q9CZ13, O88441, Q9DB34, Q64152, P63242	108	1822	18082	1.102695450664715	1.0	0.9999988612798908	99.99849071010395
Annotation Cluster 18	Enrichment Score: 0.4374635526862074
Category	Term	Count	%	PValue	Genes	List Total	Pop Hits	Pop Total	Fold Enrichment	Bonferroni	Benjamini	FDR
GOTERM_BP_DIRECT	GO:0006397~mRNA processing	4	3.6036036036036037	0.29741613824555324	Q6PDM2, Q9Z1Z2, Q9CWZ3, Q8R081	108	322	18082	2.0798251667816885	1.0	0.9995893959699672	99.52624523879705
UP_KEYWORDS	mRNA splicing	3	2.7027027027027026	0.32478256265397276	Q6PDM2, Q9Z1Z2, Q9CWZ3	111	240	22680	2.5540540540540544	1.0	0.8012106133128354	99.21071938010311
GOTERM_BP_DIRECT	GO:0008380~RNA splicing	3	2.7027027027027026	0.418550005691927	Q6PDM2, Q9Z1Z2, Q9CWZ3	108	241	18082	2.0841401567542643	1.0	0.9999829636911516	99.97312135127355
UP_KEYWORDS	mRNA processing	3	2.7027027027027026	0.43998837548707914	Q6PDM2, Q9Z1Z2, Q9CWZ3	111	307	22680	1.9966546350911172	1.0	0.8876707103150162	99.92137659066348
Annotation Cluster 19	Enrichment Score: 0.2237709441326928
Category	Term	Count	%	PValue	Genes	List Total	Pop Hits	Pop Total	Fold Enrichment	Bonferroni	Benjamini	FDR
UP_KEYWORDS	Lysosome	4	3.6036036036036037	0.1207958847012323	O08709, O70370, Q9Z0J0, P18242	111	249	22680	3.2823184630413547	0.9999999999241007	0.5172109240405307	79.55021043345543
GOTERM_CC_DIRECT	GO:0005764~lysosome	4	3.6036036036036037	0.2736656247290893	O08709, O70370, Q9Z0J0, P18242	109	331	19662	2.1798830344521747	1.0	0.9007798366359829	98.31256054165054
KEGG_PATHWAY	mmu04142:Lysosome	3	2.7027027027027026	0.29347659356916367	O70370, Q9Z0J0, P18242	69	122	7691	2.740912330719886	1.0	0.9434048110095677	98.1895016055507
UP_KEYWORDS	Disulfide bond	7	6.306306306306306	0.9985688968063671	O08709, Q9CPU0, Q61171, O70370, Q8CDN6, Q9Z0J0, P18242	111	3124	22680	0.4578329930442606	1.0	0.9999999879873847	100.0
UP_SEQ_FEATURE	disulfide bond	6	5.405405405405405	0.9996264566912771	O08709, Q61171, O70370, Q8CDN6, Q9Z0J0, P18242	110	2510	18012	0.3914233973198117	1.0	1.0	100.0
UP_SEQ_FEATURE	signal peptide	4	3.6036036036036037	0.99999974252851	O70370, Q9Z0J0, O54734, P18242	110	3124	18012	0.209661273425678	1.0	1.0	100.0
UP_KEYWORDS	Glycoprotein	3	2.7027027027027026	0.9999999647667903	O70370, Q9Z0J0, P18242	111	3815	22680	0.1606744359037937	1.0	1.0	100.0
UP_KEYWORDS	Signal	4	3.6036036036036037	0.9999999919710377	O70370, Q9Z0J0, O54734, P18242	111	4543	22680	0.1799025527839087	1.0	1.0	100.0
UP_SEQ_FEATURE	glycosylation site:N-linked (GlcNAc...)	3	2.7027027027027026	0.999999999046493	O70370, Q9Z0J0, P18242	110	3563	18012	0.13787155869670603	1.0	1.0	100.0
Annotation Cluster 20	Enrichment Score: 0.10238327759868897
Category	Term	Count	%	PValue	Genes	List Total	Pop Hits	Pop Total	Fold Enrichment	Bonferroni	Benjamini	FDR
UP_KEYWORDS	Metal-binding	17	15.315315315315313	0.5906528437336209	Q99KB8, Q9CPU0, P63330, Q8CHP8, Q8BH04, Q9D7G0, Q8R0F6, Q61792, Q6P069, P67871, Q8BFS6, Q8K183, Q6P3D0, Q9D819, P29391, Q8BPB0, Q9ET26	111	3395	22680	1.0231262190025077	1.0	0.9526568854119486	99.9983498380212
GOTERM_MF_DIRECT	GO:0046872~metal ion binding	17	15.315315315315313	0.8803357345660129	Q9CPU0, Q99KB8, P63330, Q8CHP8, Q8BH04, Q9D7G0, Q8R0F6, Q61792, Q6P069, P67871, Q8BFS6, Q8K183, Q9CZ13, Q6P3D0, Q9D819, Q8BPB0, Q9ET26	106	3355	17446	0.8339622641509433	1.0	0.9999997129626262	99.99999999995086
UP_KEYWORDS	Zinc	7	6.306306306306306	0.9481335988690005	Q99KB8, Q9CPU0, Q61792, P67871, Q8BPB0, Q8K183, Q9ET26	111	2099	22680	0.6814055599191378	1.0	0.9998462577526805	99.99999999999999
Annotation Cluster 21	Enrichment Score: 0.014278798820060553
Category	Term	Count	%	PValue	Genes	List Total	Pop Hits	Pop Total	Fold Enrichment	Bonferroni	Benjamini	FDR
UP_KEYWORDS	Transcription regulation	6	5.405405405405405	0.9428272750444737	P57776, P23198, P50580, Q9ERF3, Q64152, Q9CQJ2	111	1799	22680	0.6814596697865182	1.0	0.9998218223784122	99.99999999999996
UP_KEYWORDS	Transcription	6	5.405405405405405	0.9528232336183804	P57776, P23198, P50580, Q9ERF3, Q64152, Q9CQJ2	111	1859	22680	0.6594652748498904	1.0	0.9998656796188977	100.0
GOTERM_BP_DIRECT	GO:0006355~regulation of transcription, DNA-templated	8	7.207207207207207	0.986011571052994	Q9WU28, P57776, P23198, P67778, P50580, Q9ERF3, Q64152, Q9CQJ2	108	2279	18082	0.5877171598979409	1.0	1.0	100.0
GOTERM_BP_DIRECT	GO:0006351~transcription, DNA-templated	6	5.405405405405405	0.9898247685753441	P57776, P23198, P50580, Q9ERF3, Q64152, Q9CQJ2	108	1885	18082	0.5329207191276156	1.0	1.0	100.0
