# Supplementary material for: A Proteomic View of Cellular Responses to Anticancer Quinoline-Copper Complexes
Source: Proteomes. 2019 Jun 24;7(2):26. doi: 10.3390/proteomes7020026 (PMC6630412; doi:10.3390/proteomes7020026)
Supplement: Supplementary file 1 [file proteomes-07-00026-s001.zip › Table S6.xlsx]

## Sheet: t2t_CB19F3AD2D261556289332503.t
Supplementary table 6: Modulated pathways highlighted by the DAVID annotation tool. Cells treated with hydroxyquinoline alone
Annotation Cluster 1	Enrichment Score: 2.149038875611484
Category	Term	Count	%	PValue	Genes	List Total	Pop Hits	Pop Total	Fold Enrichment	Bonferroni	Benjamini	FDR
UP_KEYWORDS	Proteasome	3	10.344827586206897	0.002172070057273897	P99026, P28063, P46471	29	56	22680	41.89655172413793	0.2212457322438629	0.060600964545791225	2.446433089209177
GOTERM_CC_DIRECT	GO:0000502~proteasome complex	3	10.344827586206897	0.0036898538354345	P99026, P28063, P46471	28	66	19662	31.91883116883117	0.28301548278289046	0.06437470311002935	3.941731644154478
KEGG_PATHWAY	mmu03050:Proteasome	3	10.344827586206897	0.003813130681938897	P99026, P28063, P46471	17	45	7691	30.160784313725493	0.10487522477188893	0.053889660119861515	3.1742752002700603
GOTERM_MF_DIRECT	GO:0016787~hydrolase activity	6	20.689655172413794	0.08292391854275756	P99026, O08709, P28063, Q8CGK3, P58044, P46471	28	1533	17446	2.438635728263908	0.9998102720579775	0.8826365617544086	61.672193024204994
Annotation Cluster 2	Enrichment Score: 1.6470748036359937
Category	Term	Count	%	PValue	Genes	List Total	Pop Hits	Pop Total	Fold Enrichment	Bonferroni	Benjamini	FDR
KEGG_PATHWAY	mmu01130:Biosynthesis of antibiotics	5	17.24137931034483	8.152050597551522E-4	Q9D7G0, P17182, Q922W5, Q9D051, P58044	17	214	7691	10.570368334249588	0.023373104776786446	0.023373104776786446	0.6862287213059703
KEGG_PATHWAY	mmu01230:Biosynthesis of amino acids	3	10.344827586206897	0.010572878298068527	Q9D7G0, P17182, Q922W5	17	76	7691	17.858359133126935	0.2652653611043828	0.09764622749234864	8.583731396552686
UP_SEQ_FEATURE	metal ion-binding site:Magnesium	3	10.344827586206897	0.012815162037220065	Q9D7G0, P17182, P58044	29	111	18012	16.786579683131407	0.7385181475985482	0.7385181475985482	13.429912734550541
KEGG_PATHWAY	mmu01200:Carbon metabolism	3	10.344827586206897	0.023577091746767614	Q9D7G0, P17182, Q9D051	17	116	7691	11.700304259634889	0.4993884784221302	0.15884658943356467	18.246048766276445
KEGG_PATHWAY	mmu01100:Metabolic pathways	7	24.137931034482758	0.03599010723089789	O08709, Q9D7G0, O09172, P17182, Q922W5, Q9D051, P58044	17	1269	7691	2.4955731701664114	0.6545674724903103	0.19151373539742156	26.617408620138416
UP_KEYWORDS	Magnesium	3	10.344827586206897	0.13481159523441416	Q9D7G0, P17182, P58044	29	521	22680	4.503276192997551	0.9999999414226938	0.9376808435608227	80.78503532146843
UP_KEYWORDS	Metal-binding	7	24.137931034482758	0.2338253273941458	Q8BL66, Q99K51, Q9D7G0, P17182, P29391, P58044, Q80YQ8	29	3395	22680	1.6125133309633843	0.9999999999999502	0.9532512932071711	95.18718219054463
Annotation Cluster 3	Enrichment Score: 1.6300110693084067
Category	Term	Count	%	PValue	Genes	List Total	Pop Hits	Pop Total	Fold Enrichment	Bonferroni	Benjamini	FDR
GOTERM_MF_DIRECT	GO:0098641~cadherin binding involved in cell-cell adhesion	5	17.24137931034483	8.405908867176459E-4	O08709, P57776, Q9Z1Q5, P17182, P68040	28	279	17446	11.166154633896571	0.07988212647863957	0.07988212647863957	0.9273003559167825
GOTERM_CC_DIRECT	GO:0005913~cell-cell adherens junction	5	17.24137931034483	8.579125892702169E-4	O08709, P57776, Q9Z1Q5, P17182, P68040	28	316	19662	11.110985533453889	0.07433721397593374	0.02541976043253058	0.9293562926517507
GOTERM_BP_DIRECT	GO:0098609~cell-cell adhesion	3	10.344827586206897	0.029964794038661584	O08709, P57776, P17182	27	189	18082	10.630217519106408	0.9979209649425178	0.7864667780072891	31.767502766822332
GOTERM_CC_DIRECT	GO:0005615~extracellular space	4	13.793103448275861	0.3415695201337148	O08709, Q9Z1Q5, Q99PT1, P17182	28	1504	19662	1.8675911854103342	1.0	0.9767410908623223	98.93924305690851
UP_KEYWORDS	Cell membrane	3	10.344827586206897	0.959017492528631	Q9Z1Q5, P17182, P68040	29	3759	22680	0.624157195145444	1.0	0.9999999959952997	99.99999999999999
Annotation Cluster 4	Enrichment Score: 1.0560171189785659
Category	Term	Count	%	PValue	Genes	List Total	Pop Hits	Pop Total	Fold Enrichment	Bonferroni	Benjamini	FDR
GOTERM_BP_DIRECT	GO:0051603~proteolysis involved in cellular protein catabolic process	3	10.344827586206897	0.00302252352179241	P99026, P28063, Q8CGK3	27	57	18082	35.2475633528265	0.45908948255258575	0.45908948255258575	3.73198475459654
GOTERM_MF_DIRECT	GO:0016787~hydrolase activity	6	20.689655172413794	0.08292391854275756	P99026, O08709, P28063, Q8CGK3, P58044, P46471	28	1533	17446	2.438635728263908	0.9998102720579775	0.8826365617544086	61.672193024204994
UP_KEYWORDS	Protease	3	10.344827586206897	0.14367027101224225	P99026, P28063, Q8CGK3	29	542	22680	4.328795012088052	0.999999982064335	0.8924241750482825	82.91061532875156
GOTERM_MF_DIRECT	GO:0008233~peptidase activity	3	10.344827586206897	0.18950302644058434	P99026, P28063, Q8CGK3	28	516	17446	3.62250830564784	0.9999999990744746	0.9257325445878996	90.24747206121495
GOTERM_BP_DIRECT	GO:0006508~proteolysis	3	10.344827586206897	0.20344643062670362	P99026, P28063, Q8CGK3	27	582	18082	3.4520809469263076	1.0	0.9999024272568786	94.26129420083703
UP_KEYWORDS	Hydrolase	4	13.793103448275861	0.3322114865160276	P99026, O08709, P28063, Q8CGK3	29	1646	22680	1.9005321154732475	1.0	0.9718985244158149	98.99423877863892
Annotation Cluster 5	Enrichment Score: 0.8475277810686896
Category	Term	Count	%	PValue	Genes	List Total	Pop Hits	Pop Total	Fold Enrichment	Bonferroni	Benjamini	FDR
KEGG_PATHWAY	mmu01100:Metabolic pathways	7	24.137931034482758	0.03599010723089789	O08709, Q9D7G0, O09172, P17182, Q922W5, Q9D051, P58044	17	1269	7691	2.4955731701664114	0.6545674724903103	0.19151373539742156	26.617408620138416
UP_KEYWORDS	Oxidoreductase	3	10.344827586206897	0.18604563124825516	O08709, Q922W5, Q9D051	29	639	22680	3.671685284118504	0.9999999999476391	0.9279444538550571	90.41345927800418
GOTERM_MF_DIRECT	GO:0016491~oxidoreductase activity	3	10.344827586206897	0.23976675212617393	O08709, Q922W5, Q9D051	28	604	17446	3.0947256385998103	0.9999999999983642	0.9509752430503553	95.20168066809653
GOTERM_BP_DIRECT	GO:0055114~oxidation-reduction process	3	10.344827586206897	0.2536864659417635	O08709, Q922W5, Q9D051	27	676	18082	2.972057856673241	1.0	0.9999498230137606	97.46885145589007
Annotation Cluster 6	Enrichment Score: 0.24467763329042438
Category	Term	Count	%	PValue	Genes	List Total	Pop Hits	Pop Total	Fold Enrichment	Bonferroni	Benjamini	FDR
UP_SEQ_FEATURE	nucleotide phosphate-binding region:ATP	3	10.344827586206897	0.4458545521489212	Q9D7G0, Q8CGK3, P46471	29	963	18012	1.9349017080244926	1.0	0.9999999999999534	99.86404716900518
UP_KEYWORDS	ATP-binding	3	10.344827586206897	0.5081108985692195	Q9D7G0, Q8CGK3, P46471	29	1363	22680	1.7213550231487338	1.0	0.9970561942824652	99.96908874187646
GOTERM_MF_DIRECT	GO:0000166~nucleotide binding	4	13.793103448275861	0.5893134882553344	Q9JKF7, Q9D7G0, Q8CGK3, P46471	28	1936	17446	1.2873376623376622	1.0	0.9993521698955855	99.99477196743294
UP_KEYWORDS	Nucleotide-binding	3	10.344827586206897	0.6487289641121783	Q9D7G0, Q8CGK3, P46471	29	1754	22680	1.3376322101207092	1.0	0.9996714577066141	99.99933243039149
GOTERM_MF_DIRECT	GO:0005524~ATP binding	3	10.344827586206897	0.6903199877212804	Q9D7G0, Q8CGK3, P46471	28	1507	17446	1.240354535974974	1.0	0.9998672275317062	99.99977082647656
Annotation Cluster 7	Enrichment Score: 0.13145655818973243
Category	Term	Count	%	PValue	Genes	List Total	Pop Hits	Pop Total	Fold Enrichment	Bonferroni	Benjamini	FDR
UP_KEYWORDS	Transcription regulation	3	10.344827586206897	0.662824617830251	P57776, P23198, P50580	29	1799	22680	1.3041728163155777	1.0	0.9995959231383885	99.9995813085981
UP_KEYWORDS	Transcription	3	10.344827586206897	0.6809492215894875	P57776, P23198, P50580	29	1859	22680	1.2620800949713418	1.0	0.9995596910347393	99.99977686920715
GOTERM_BP_DIRECT	GO:0006351~transcription, DNA-templated	3	10.344827586206897	0.7702023144776982	P57776, P23198, P50580	27	1885	18082	1.0658414382552313	1.0	1.0	99.99999905459897
GOTERM_BP_DIRECT	GO:0006355~regulation of transcription, DNA-templated	3	10.344827586206897	0.8571475537707386	P57776, P23198, P50580	27	2279	18082	0.8815757398469113	1.0	1.0	99.99999999759247
